# Supplementary material for: Short-Term Feed Deprivation Alters Immune Status of Surface Mucosa in Channel Catfish (Ictalurus punctatus)
Source: PLoS One. 2013 Sep 4;8(9):e74581. doi: 10.1371/journal.pone.0074581 (PMC3762756; doi:10.1371/journal.pone.0074581)
Supplement: Table S2 — Differentially expressed genes in the gill and skin between fasted and fed channel catfish. Positive/negative values indicate upregulation and downregulation, respectively, in fasted fish relative to the fed control. Included genes showed fold changes of 1.5-fold or greater and corrected p-value <0.05. Annotation is based on the NCBI zebrafish and nr databases. (XLSX) [file pone.0074581.s003.xlsx]

## Sheet: Sheet1
Table S2. Differentially expressed genes in the gill and skin between fasted and fed channel catfish. Positive/negative values indicate upregulation and downregulation, respectively, in fasted fish relative to the fed control. Included genes showed fold changes of 1.5-fold or greater and corrected p-value<0.05. Annotation is based on the NCBI zebrafish and nr databases.
Feature ID	NCBI Accession Version #	Description	Channel-fasted vs Channel-fed Weighted Proportions fold change	Corrected p-value	Channel-fed Normalized expression values--Replicate 1	Channel-fed Total gene reads Replicate 1	Channel-fed RPKM Replicate 1	Channel-fed Normalized expression values--Replicate 2	Channel-fed Total gene reads Replicate 2	Channel-fed RPKM Replicate 2	Channel-fed Normalized expression values--Replicate3	Channel-fed Total gene reads Replicate 3	Channel-fed RPKM Replicate 3	Channel-fasted Normalized expression values--Replicate 1	Channel-fasted Total gene reads Replicate 1	Channel-fasted RPKM Replicate 1	Channel-fasted Normalized expression values--Replicate 2	Channel-fasted Total gene reads Replicate 2	Channel-fasted RPKM Replicate 2	Channel-fasted Normalized expression values--Replicate3	Channel-fasted Total gene reads Replicate 3	Channel-fasted RPKM Replicate 3	QueryLen	Score	bit	BLAST ID E-value	Amino Acid Identities
comp84271_c0_seq1	NP_998215.1	chitinase, acidic.1 precursor	NA	0.00374619	0	0	0	0	0	0	0	0	0	3.5	92	3.53669	1.9	36	1.93115	6.6	124	6.72661	1711	621	1601	e-178	275/431 (63%)
comp72677_c0_seq1	NP_998378.1	chitinase, acidic.3 precursor	NA	0.00521838	0	0	0	0	0	0	0	0	0	2.2	55	2.21261	2.1	38	2.13318	3.5	62	3.51964	1635	739	1908	0	348/472 (73%)
comp71594_c0_seq1	ACM08993.1	Lectin precursor	NA	0.0113655	0	0	0	0	0	0	0	0	0	2.4	15	2.41228	1.8	8	1.79527	2.2	10	2.26935	409	75.1	183	4e-012	36/56 (64%)
comp193074_c0_seq1	AAS76087.2	MHC class I antigen	NA	0.0310194	0	0	0	0	0	0	0	0	0	7.1	22	7.19923	2.7	6	2.73979	1.4	3	1.38532	201	89	219	3.00E-16	42/67 (62%)
comp182204_c0_seq1	XP_697396.5	PREDICTED: NACHT, LRR and PYD domains-containing protein 1	NA	0.0152184	0	0	0	0	0	0	0	0	0	5.7	23	5.79625	4.9	14	4.92323	0.7	2	0.711237	261	51.6	122	1.00E-07	28/77 (36%)
comp60600_c0_seq1	NP_001020359.1	intestinal-type alkaline phosphatase precursor	90.6924	0.00329786	0.1	2	0.0850647	0	1	0.038644	0	1	0.0357692	3.2	114	3.28298	1.2	29	1.16537	4.5	113	4.59206	2284	724	1868	0	354/520 (68%)
comp99989_c0_seq2	NP_001025233.1	apolipoprotein Bb precursor	54.621	0.0235663	0	2	0.0422733	0	2	0.0384086	0.1	4	0.0711025	2	140	2.00358	0.8	41	0.818778	2.6	129	2.60516	4596	992	2564	0	580/1426 (40%)
comp85633_c0_seq1	XP_003444566.1	PREDICTED: natterin-4-like	45.5165	0.0398323	0	0	0	0	0	0	0.1	1	0.0598511	1.8	37	1.78291	0.8	12	0.806884	1.9	28	1.90393	1365	455	1170	e-125	216/405 (53%)
comp67425_c0_seq1	XP_002666918.1	PREDICTED: papilin-like	40.4236	0.00639309	0	0	0	0	0	0	0.2	3	0.193594	2.1	41	2.13015	1.6	23	1.66746	4.3	60	4.39888	1266	177	448	2.00E-44	79/146 (54%)
comp44806_c0_seq1	ACI15895.1	apolipoprotein C-II	29.5489	0.0219129	0.2	1	0.147411	0	0	0	0	0	0	1.9	19	1.89639	0.7	5	0.696381	3.2	23	3.23942	659	90.9	224	3e-016	49/102 (48%)
comp91705_c1_seq1	NP_571506.1	fatty acid-binding protein, intestinal	29.3541	5.34292e-06	0.3	2	0.29527	0.3	2	0.268276	0.5	4	0.496637	11.8	119	11.8954	6.3	46	6.41645	13.7	99	13.9648	658	211	538	3.00E-55	96/132 (72%)
comp93122_c0_seq3	XP_003199028.1	PREDICTED: c-C motif chemokine 3-like	24.2689	0.0392392	0	0	0	0	0	0	0.2	1	0.162743	2.3	18	2.35846	1.4	8	1.46268	1.1	6	1.10936	502	52	123	2.00E-07	22/62 (35%)
comp93122_c0_seq2	NP_001108569.1	chemokine CCL-CUi precursor	20.1834	0.023112	0	0	0	0	0	0	0.3	1	0.330756	1.6	6	1.59777	2.6	7	2.60114	1.8	5	1.87888	247	59.7	143	4.00E-10	26/62 (41%)
comp71162_c0_seq4	XP_002660413.1	PREDICTED: nattectin	20.048	0.0240104	0.3	2	0.294822	0	0	0	0	0	0	2.3	23	2.29563	0.6	4	0.557105	3	22	3.09858	659	110	274	1.00E-24	47/129 (36%)
comp97510_c0_seq2	AAN15747.1	reverse transcriptase-like protein	19.9953	0.00144392	0.1	3	0.142719	0.3	7	0.302566	0.2	5	0.200041	4	126	4.05858	4.1	93	4.18013	3.7	82	3.7272	2042	88.6	218	1e-014	43/105 (40%)
comp102026_c0_seq3	NP_001122230.1	apolipoprotein A-IV-like precursor	16.9029	0.0407397	0	0	0	0.1	1	0.0813483	0.2	3	0.22589	1.1	19	1.15182	0.8	9	0.761334	3.1	37	3.16517	1085	374	960	e-104	183/243 (75%)
comp375794_c0_seq1	XP_002664620.1	PREDICTED: sodium/potassium-transporting ATPase subunit gamma-like	15.2324	0.0327936	0	0	0	0.2	1	0.189	0.2	1	0.17494	1.1	8	1.12676	1.2	6	1.17923	3.7	19	3.77626	467	55.1	131	2.00E-08	30/61 (49%)
comp90070_c0_seq1	NP_956415.1	transcription elongation factor B (SIII), polypeptide 3	14.8932	0.0322936	0	1	0.0456933	0.7	17	0.705771	0.1	3	0.115282	2.8	91	2.81539	7.2	168	7.25285	1.7	40	1.74631	2126	451	1160	e-126	252/561 (44%)
comp102026_c0_seq1	NP_001073330.1	apolipoprotein A-IV precursor	13.4679	0.0394637	0	0	0	0.2	3	0.191321	0.2	3	0.177088	1.8	38	1.80596	1	16	1.06108	2.5	38	2.54843	1384	386	991	e-107	188/253 (74%)
comp99910_c0_seq1	NP_001071072.1	Kruppel-like factor 11b	12.3365	0.0169163	0.2	8	0.240753	0.1	2	0.0546858	0.3	11	0.278397	2	101	2.05801	2.6	92	2.61587	2.7	95	2.73159	3228	535	1378	e-152	285/465 (61%)
comp306853_c0_seq1	NP_001003489.1	transmembrane 4 L6 family member 4	12.2451	0.0103778	0	0	0	0.6	5	0.562901	0.1	1	0.104205	2.7	33	2.76858	1.3	11	1.28777	4.4	38	4.49876	784	255	652	2.00E-68	121/185 (65%)
comp29681_c0_seq1	NP_001070920.1	desmin	11.6933	0.0209814	0.2	1	0.194288	0.2	1	0.176526	0.2	1	0.163394	2.9	22	2.89409	2.2	12	2.20279	1.8	10	1.85633	500	283	724	4.00E-77	144/166 (86%)
comp143596_c0_seq1	NP_001019822.1	fatty acid binding protein 1-B.1	11.2625	0.00166292	0.2	1	0.203656	0.4	2	0.370075	1.9	11	1.88399	8.2	60	8.27356	5.3	28	5.38769	14.2	74	14.3992	477	194	492	3.00E-50	94/128 (73%)
comp510161_c0_seq1	XP_001342149.4	PREDICTED: carboxypeptidase A6-like	10.9538	0.0429838	0.1	1	0.0769762	0.1	1	0.0699389	0.3	4	0.258944	1.8	35	1.82418	1.4	20	1.45457	2.2	30	2.20641	1262	260	665	1.00E-69	134/330 (40%)
comp95834_c0_seq2	AER99659.1	HEG-like protein 1	10.2973	0.0329428	0	0	0	0.1	2	0.137267	0.5	8	0.508222	2	40	2.04587	1.1	16	1.14194	3	42	3.03133	1286	99.8	247	2e-018	87/356 (24%)
comp184890_c0_seq1	NP_956808.1	lectin, galactoside-binding, soluble, 2b	10.2767	0.00125819	0	0	0	0.4	3	0.347948	1	9	0.96619	4	47	4.06231	3	25	3.01521	7.2	60	7.31798	761	179	455	1.00E-45	81/118 (68%)
comp100784_c1_seq4	XP_697618.4	PREDICTED: beta-2-glycoprotein 1	9.82004	0.0116028	0.2	6	0.233894	0.4	12	0.425022	0.3	8	0.262269	2.1	82	2.16434	3.2	87	3.2043	3.4	93	3.46386	2492	500	1288	e-141	235/375 (62%)
comp83869_c0_seq1	NP_957211.1	F-box only protein 32	9.06756	6.59195e-07	1.6	35	1.58584	1.9	45	1.85253	2	53	2.01956	14.2	470	14.4189	22	521	22.3036	12.9	303	13.1172	2144	681	1756	0	321/356 (90%)
comp100956_c2_seq4	NP_001035072.2	enhancer of zeste 1	8.9868	0.0357628	0.2	8	0.210211	0.2	7	0.167119	0.3	15	0.331472	1.3	76	1.35215	2.1	87	2.15989	2.8	114	2.86207	3697	1159	2999	0	575/744 (77%)
comp97198_c2_seq3	NP_001187099.1	Oct1 transcription factor	8.57195	0.0422683	0.7	3	0.668422	0	0	0	0	0	0	1.9	13	1.96118	2.5	12	2.52614	1.5	7	1.49017	436	225	574	2e-057	115/126 (91%)
comp99220_c0_seq3	XP_003199810.1	PREDICTED: cadherin-related family member 2-like	8.49238	0.0305674	0.1	3	0.0750146	0.2	7	0.159032	0.5	22	0.462633	1.6	98	1.65918	1.4	61	1.44112	3.7	159	3.79866	3885	917	2371	0	505/996 (50%)
comp101127_c0_seq12	ADC92292.1	C-reactive protein	8.37486	0.0446454	0	0	0	0	0	0	0.7	2	0.70126	2.2	8	2.25836	1.6	4	1.57567	2	5	1.99177	233	70.1	170	1.00E-10	37/76 (48%)
comp99737_c1_seq6	NP_001036156.1	LIM domain kinase 1	8.24906	0.0342317	0	0	0	0.4	1	0.41438	0.4	1	0.383553	1.8	6	1.85281	2.1	5	2.15453	2.6	6	2.61455	213	54.7	130	1.00E-08	25/34 (73%)
comp94713_c0_seq1	NP_001121856.1	novel immune-type receptor 13 isoform 1 precursor	7.92209	0.0213064	0.4	2	0.436602	0.2	1	0.198344	0.4	2	0.367176	2.9	20	2.95617	2.4	12	2.47505	2.5	12	2.50292	445	117	294	2.00E-27	58/131 (44%)
comp69775_c0_seq1	NP_001077342.1	placenta-specific 8	7.21889	0.0437188	0	0	0	0.6	4	0.609761	0.4	3	0.423299	2.2	20	2.27201	0.8	5	0.7926	4.1	26	4.16792	579	168	425	3.00E-42	75/104 (72%)
comp90687_c0_seq4	XP_003411748.1	PREDICTED: SAM domain and HD domain-containing protein 1	6.86356	0.00787188	1.2	4	1.13952	4.8	18	4.65904	1.2	5	1.1979	24.2	127	24.4968	6.9	26	6.99812	17.4	65	17.6923	341	94.7	234	5.00E-18	51/116 (43%)
comp98561_c0_seq8	XP_003389095.1	PREDICTED: SAM domain and HD domain-containing protein 1-like	6.64275	9.39963e-05	0.7	4	0.687745	9.8	61	9.52927	1.9	13	1.87975	35	304	35.3903	17.5	109	17.7068	28.3	175	28.7485	565	99.4	246	6e-019	62/186 (33%)
comp102717_c1_seq12	NP_001158537.1	C4b-binding protein alpha chain precursor	6.62262	0.0167656	0	0	0	1	6	0.940635	0.4	3	0.435329	4.6	40	4.67317	2.9	18	2.93445	1.6	10	1.6486	563	139	349	7.00E-31	68/173 (39%)
comp99250_c1_seq8	NP_955910.1	beta-ureidopropionase	6.48896	0.0459398	0.4	1	0.367969	0	0	0	0.6	2	0.618915	2.2	9	2.24232	1.4	4	1.39065	2.8	8	2.81262	264	50.4	119	3.00E-07	23/35 (65%)
comp91219_c0_seq1	XP_003199536.1	PREDICTED: guanylin-like	6.17854	0.0435424	0.1	1	0.119049	0.2	2	0.216331	0.8	8	0.800949	2.7	34	2.74062	0.9	8	0.899834	3.1	28	3.18488	816	52	123	5.00E-07	25/59 (42%)
comp98534_c0_seq8	XP_002666893.2	PREDICTED: carnitine O-palmitoyltransferase 1, liver isoform	6.11715	2.42108e-08	2.6	91	2.54099	4.6	178	4.5159	1.4	57	1.33852	14.6	779	14.728	20	768	20.2614	17.1	653	17.4214	3479	1359	3517	0	645/770 (83%)
comp99057_c0_seq2	NP_957368.1	translation initiation factor eIF-2B subunit gamma	6.04473	0.0113699	0.8	13	0.812136	0.6	11	0.624368	0.4	7	0.367767	2.9	69	2.91863	3.3	57	3.3644	4.5	76	4.53637	1555	719	1855	0	359/438 (81%)
comp95756_c0_seq1	NP_001187856.1	lactose-binding lectin l-2 precursor	6.01162	0.0154821	0.2	1	0.22179	1	5	1.00757	1.3	7	1.30566	5	34	5.10581	2.1	10	2.0955	7.7	37	7.84066	438	255	652	2.00E-66	120/133 (90%)
comp101992_c0_seq2	NP_001122176.1	pyruvate dehydrogenase kinase, isozyme 4	5.99262	3.8742e-08	3.6	190	3.53996	2.8	163	2.75927	2.2	141	2.20929	15.8	1265	15.958	18.2	1046	18.4129	16.7	951	16.9291	5214	745	1923	0	363/409 (88%)
comp99346_c0_seq12	NP_001077022.2	taxilin beta b	5.88812	0.000804938	1.2	35	1.18139	2.6	83	2.54546	1.5	52	1.47611	7.9	348	7.95331	15.1	479	15.2759	7.7	243	7.83683	2878	365	938	e-101	202/362 (55%)
comp97920_c1_seq34	NP_001037814.2	myosin binding protein C, cardiac	5.80751	0.0026484	1.2	29	1.16847	1	27	0.988428	0.5	15	0.508275	6.5	240	6.54747	4.5	119	4.53015	4.4	116	4.46566	2411	560	1444	e-159	261/305 (85%)
Contig5950	BAE46429.1	ORF2-encoded protein	5.73554	1.7944e-05	2.8	43	2.72841	1.2	21	1.21066	1.6	29	1.54749	12.2	287	12.3301	10.8	183	10.9708	8.6	144	8.72996	1531	297	761	8.00E-78	154/286 (53%)
comp84850_c0_seq1	NP_997885.2	corticosteroid 11-beta-dehydrogenase isozyme 2	5.72323	2.4647e-13	4.1	100	4.07312	8.1	212	7.84559	4.2	121	4.14478	25.5	937	25.8411	32.3	849	32.6725	34.5	902	35.1029	2385	598	1541	e-171	285/383 (74%)
comp97669_c0_seq20	XP_002938110.1	PREDICTED: RNA-directed DNA polymerase from mobile element	5.7087	0.0395773	0.7	4	0.665369	0.3	2	0.30227	0.3	2	0.279783	2.8	25	2.8157	2.8	18	2.82893	1.7	11	1.74825	584	152	384	7e-035	76/133 (57%)
comp102116_c0_seq5	XP_003445165.1	PREDICTED: transcriptional protein SWT1-like	5.55571	0.00888669	0.9	6	0.931092	1.2	8	1.12796	0.1	1	0.130506	3.5	34	3.57243	4.6	32	4.69179	3.9	27	4.00326	626	120	300	4.00E-25	63/128 (49%)
comp98946_c0_seq5	NP_919380.1	CASP8 and FADD-like apoptosis regulator	5.53793	0.0444303	0.3	6	0.303733	0.4	8	0.367954	0.6	13	0.553443	2	58	1.98798	3.4	72	3.44366	1.7	35	1.69285	1919	244	624	1.00E-64	151/424 (35%)
comp78344_c0_seq2	NP_991323.1	AN1-type zinc finger protein 6	5.46099	0.0469688	0.7	3	0.717812	0.2	1	0.217396	0.4	2	0.402447	1.9	12	1.94408	3.8	17	3.84313	1.3	6	1.37167	406	99	245	9.00E-22	41/51 (80%)
comp98443_c5_seq1	NP_932330.1	solute carrier family 15 member 1	5.35811	0.0108668	0.7	18	0.707073	0.7	18	0.642431	0.8	23	0.759816	3.3	127	3.37784	2.9	79	2.93201	5.4	145	5.44213	2473	914	2363	0	455/726 (62%)
comp102738_c1_seq5	NP_694486.1	cytochrome P450, family 2, subfamily AD, polypeptide 2	5.19675	0.00232552	0.8	15	0.781319	0.8	17	0.804541	1.7	39	1.7084	6.3	182	6.41878	5.7	117	5.75797	4.9	100	4.97675	1865	683	1763	0	317/492 (64%)
comp102199_c4_seq5	XP_002661627.2	PREDICTED: NACHT, LRR and PYD domains-containing protein 12-like	5.19641	0.0287967	0.7	3	0.684112	0.2	1	0.20719	0.8	4	0.767106	4	26	4.01443	2.6	12	2.58544	2.1	10	2.17879	426	48.9	115	1.00E-06	21/34 (61%)
comp92028_c0_seq1	XP_002667589.2	PREDICTED: mucin-2-like	5.14747	0.0489819	0.2	6	0.212879	0.4	12	0.386835	0.8	25	0.745953	2.2	92	2.21011	1.4	41	1.3744	3.5	106	3.59333	2738	990	2560	0	441/742 (59%)
comp102156_c0_seq8	NP_001093459.1	spectrin beta chain, brain 1	4.90381	0.0154538	0.7	52	0.702473	0.7	52	0.638252	0.9	82	0.9316	4.2	467	4.27157	3.4	273	3.48446	3.5	278	3.58823	7191	3588	9304	0	1822/2138 (85%)
comp85031_c0_seq2	XP_001345882.2	PREDICTED: interferon-induced protein 44	4.81722	0.0135704	5	46	4.89444	16	161	15.5644	2.9	32	2.86341	20.6	289	20.8203	33.1	333	33.4762	59.4	594	60.3866	913	238	606	6.00E-63	130/278 (46%)
comp78775_c1_seq2	NP_001155062.1	anoctamin-1	4.60518	0.0357568	1.8	16	1.78861	0.7	7	0.710979	0.7	7	0.658087	5.5	74	5.60108	7.4	71	7.49896	1.6	15	1.60212	869	442	1136	e-124	208/289 (71%)
comp98946_c0_seq6	AAI16571.1	Cflar protein	4.5935	0.0287192	0.9	16	0.931278	0.5	9	0.475953	0.7	15	0.734243	2.9	74	2.91632	3.7	68	3.73951	2.9	53	2.94744	1669	281	719	6.00E-73	172/472 (36%)
Contig3755	NP_001025256.2	dermatopontin	4.50767	0.00479363	1.1	26	1.06213	0.6	15	0.556747	1.9	55	1.88954	6	219	6.05748	5.9	156	6.02109	4.1	108	4.21538	2378	318	816	8.00E-87	135/179 (75%)
comp95916_c0_seq3	NP_001076560.1	voltage-dependent calcium channel gamma-6 subunit	4.50708	0.00102801	1.4	27	1.3541	2.6	56	2.55174	0.9	21	0.885716	8.3	248	8.42135	9.1	195	9.23991	4.3	92	4.40842	1937	326	835	4.00E-89	163/268 (60%)
comp99246_c0_seq3	XP_694622.2	PREDICTED: complement C4-B	4.39638	0.0312435	0.5	28	0.471246	1.1	68	1.03983	0.6	44	0.622775	4.4	390	4.44424	2.9	185	2.94176	2.2	137	2.20302	5772	1981	5132	0	995/1707 (58%)
comp98595_c0_seq1	XP_003197655.1	PREDICTED: inactive dual specificity phosphatase 27	4.31136	5.30012e-06	2.9	120	2.89838	5	222	4.8718	2.6	128	2.6	14.3	883	14.4404	19	845	19.2831	11.2	493	11.3771	4022	1144	2959	0	658/1129 (58%)
comp89088_c0_seq2	NP_001038499.1	histone acetyltransferase KAT2B	4.2865	0.00569331	1.5	52	1.44908	1.8	69	1.74703	0.5	22	0.515585	4.5	242	4.56612	5	192	5.05518	6.5	248	6.60312	3486	1218	3151	0	608/713 (85%)
comp98091_c0_seq1	XP_692075.5	PREDICTED: cytoplasmic phosphatidylinositol transfer protein 1-like	4.27687	0.0252204	0.3	8	0.296396	1.7	49	1.64946	0.5	17	0.529689	3.5	142	3.56218	3.6	103	3.60551	3.4	97	3.43371	2622	431	1107	e-120	209/233 (89%)
Contig415	NP_001108058.2	ATP-binding cassette, sub-family A (ABC1), member 1B	4.20697	2.29942e-08	4.3	375	4.2315	3.8	359	3.68061	8.4	871	8.26552	25.3	3352	25.6101	21.5	2038	21.7277	21.5	2030	21.8861	8609	3601	9338	0	1775/2264 (78%)
comp30442_c0_seq1	XP_700512.5	PREDICTED: cadherin-like protein 26-like	4.1601	0.0362353	0.2	1	0.231295	1.5	7	1.47105	0.6	3	0.583548	2.9	19	2.97553	2.8	13	2.8409	3.7	17	3.75686	420	129	323	3.00E-28	72/147 (48%)
comp99650_c0_seq4	NP_998297.1	fructose-1,6-bisphosphatase 1b	3.96461	2.67564e-12	8.3	118	8.18785	11.1	171	10.7807	8.6	146	8.51981	38.3	824	38.7132	39.1	604	39.5978	31.8	488	32.3532	1400	637	1642	0	316/337 (93%)
comp97639_c0_seq6	NP_001138562.1	DDB1- and CUL4-associated factor 6	3.95799	0.0031345	1.5	35	1.43462	1.1	30	1.11725	2.4	68	2.34404	7.5	275	7.6321	7	184	7.12577	5	130	5.0912	2370	735	1898	0	359/399 (89%)
comp56894_c1_seq1	NP_001158799.1	fibroblast growth factor 12	3.95429	0.0101643	1.3	10	1.30045	1.2	10	1.18157	1.3	12	1.3124	5.1	59	5.19507	7	58	7.1264	2.7	22	2.73355	747	332	850	1e-088	168/214 (78%)
comp92229_c0_seq2	NP_001187533.1	aminoacyl tRNA synthase complex-interacting multifunctional protein 1	3.90456	3.51005e-05	3.3	63	3.19753	4.4	93	4.28864	2.4	55	2.34761	11.3	333	11.4436	17	359	17.2153	10.5	221	10.717	1914	281	719	8e-073	142/300 (47%)
comp53599_c0_seq1	NP_001018401.1	apolipoprotein E precursor	3.79931	1.31303e-06	6.9	92	6.76551	6.1	89	5.94656	9	144	8.90563	26.4	536	26.6883	21.3	310	21.5388	34.6	500	35.1311	1321	295	754	7.00E-80	140/254 (55%)
comp92289_c1_seq1	XP_001920096.1	PREDICTED: ubiquitin carboxyl-terminal hydrolase 28	3.74851	3.66177e-08	6.5	230	6.34027	9.2	357	8.94151	3.9	168	3.89474	24.8	1347	25.1415	26.4	1026	26.7223	21.1	814	21.4394	3524	1515	3922	0	764/1022 (74%)
Contig3629	NP_001002551.1	non-structural maintenance of chromosomes element 1 homolog	3.72805	0.049445	1.4	83	1.40764	0.9	57	0.878315	2.6	182	2.59581	5.7	501	5.753	2.5	156	2.49968	9.8	615	9.96545	5728	291	744	5.00E-78	134/229 (58%)
comp82094_c0_seq1	XP_001921035.1	PREDICTED: relaxin-3 receptor 1-like	3.69917	0.0245992	1	16	0.938022	1.3	23	1.22513	1	20	0.98608	4.8	122	4.84281	3.5	64	3.54503	3.7	68	3.809	1657	327	838	2.00E-89	171/342 (50%)
comp87405_c0_seq1	NP_001070174.2	forkhead box protein J1	3.69027	0.0247868	1.4	19	1.34138	0.4	6	0.384867	1.5	25	1.48432	4	85	4.06313	3.6	55	3.66865	4.4	67	4.5194	1376	313	801	2.00E-85	165/266 (62%)
comp98927_c0_seq1	NP_001082833.1	junctophilin-2	3.67189	0.0133341	3.5	77	3.41245	4.1	99	3.98633	4.3	115	4.2861	19.3	652	19.5644	17.4	422	17.6699	6.3	152	6.43618	2192	66.6	161	7.00E-11	33/49 (67%)
comp33405_c0_seq1	NP_957096.1	clusterin precursor	3.57188	0.00015125	8.3	142	8.14793	9.2	172	8.96705	6	122	5.88719	36.7	955	37.1028	26	486	26.3476	19.8	367	20.1203	1693	583	1503	e-166	285/458 (62%)
comp79240_c0_seq3	NP_001001886.1	ubiquitin carboxyl-terminal hydrolase 25	3.49601	0.0152889	1.1	49	1.07499	3.1	150	2.98994	2.6	141	2.60146	8.5	578	8.58578	11.1	543	11.2552	3.8	182	3.81495	4428	1332	3448	0	672/795 (84%)
comp100951_c1_seq1	CAC28060.1	putative transposase	3.46956	0.014949	2.4	20	2.36936	1.3	12	1.29165	0.7	7	0.697411	5.9	74	5.93578	5	45	5.03688	4.1	37	4.18806	820	77.8	190	5.00E-12	49/122 (40%)
Contig6350	XP_001336175.4	PREDICTED: interferon-induced protein 44	3.45878	0.000533936	3.1	107	3.04286	1.2	47	1.21439	4.8	200	4.78318	8.6	450	8.66472	12.7	477	12.8163	9.7	364	9.89028	3416	306	784	6.00E-83	151/272 (55%)
comp98111_c1_seq2	XP_003440056.1	PREDICTED: choline transporter-like protein 5-B-like	3.45217	0.00911917	0.4	4	0.418273	3	31	2.94526	1.7	19	1.67087	6.9	99	7.00937	5	51	5.03868	5.4	55	5.49505	929	95.5	236	3.00E-17	46/65 (70%)
comp100347_c1_seq6	AAC59311.1	pol polyprotein	3.43254	0.000143402	3	55	2.95515	5.7	113	5.51643	2.8	61	2.75636	13.2	368	13.3878	16.5	330	16.7524	9.1	180	9.24057	1808	107	267	2e-020	55/119 (46%)
comp94344_c0_seq2	XP_001338079.3	PREDICTED: otopetrin-2	3.41353	0.0192095	2	40	1.93803	0.8	17	0.748364	1.4	33	1.34464	5.8	178	5.83936	3.3	72	3.29595	5	110	5.09217	2005	192	488	8.00E-49	133/459 (28%)
Contig2103	NP_001017690.1	U11/U12 small nuclear ribonucleoprotein 25 kDa protein	3.4007	0.0268954	1.4	50	1.37481	2	78	1.94863	0.4	18	0.41623	2.7	149	2.77397	5	196	5.09184	5	192	5.04409	3533	262	670	1.00E-69	128/146 (87%)
comp101505_c1_seq1	XP_002660956.2	PREDICTED: enzymatic polyprotein-like	3.35794	0.0272528	5.9	171	5.76992	6	191	5.85558	10.9	380	10.7832	21.7	962	21.9783	13.6	431	13.7404	40	1261	40.6535	2879	92.8	229	8e-016	54/120 (45%)
comp87311_c0_seq2	NP_001070095.1	basal cell adhesion molecule precursor	3.35471	0.000884549	2.1	44	2.08199	5	112	4.81512	1.8	45	1.79072	8.1	255	8.16979	12	271	12.1155	9.3	208	9.40371	2053	576	1484	e-164	302/545 (55%)
comp94139_c0_seq1	CAN88044.1	novel keratin protein (zgc:110712)	3.3418	0	94.3	1850	92.6373	89.3	1909	86.8525	91.9	2156	90.7929	256.3	7650	259.37	322.4	6900	326.445	327.6	6958	332.895	1940	338	867	5e-090	199/434 (45%)
comp101696_c5_seq1	EGV94946.1	Heterogeneous nuclear ribonucleoprotein U-like protein 1	3.30496	0.00112547	2.9	8	2.87834	2.7	8	2.6152	3.1	10	3.02581	10.4	43	10.4753	10.1	30	10.1981	7.8	23	7.90659	270	71.2	173	6.00E-11	32/43 (74%)
comp93371_c0_seq1	NP_001002667.1	solute carrier family 25 member 36-A	3.2961	0.00851342	0.7	8	0.707144	2.1	26	2.08811	2.9	38	2.82482	7	118	7.06227	5.3	64	5.34496	6.2	75	6.33415	1099	347	891	7.00E-96	172/183 (93%)
comp93601_c0_seq5	CAE30429.1	heat shock factor 2	3.28879	0.0303005	2.1	35	2.06689	1.5	28	1.50235	0.3	5	0.248318	3.6	92	3.67859	4.4	79	4.40782	4.6	82	4.62672	1645	128	321	9.00E-27	72/123 (58%)
comp100827_c0_seq1	ACN60195.1	Retrotransposable element Tf2 155 kDa protein type 3	3.26512	0.0336963	1.1	8	1.06313	1.7	14	1.6904	1	9	1.00584	3.5	39	3.50919	3.8	31	3.89231	4.9	39	4.9519	731	275	704	9.00E-72	131/244 (53%)
comp97921_c0_seq1	XP_696022.5	PREDICTED: adipocyte enhancer-binding protein 1	3.26012	0.0406188	6	224	5.90509	8.4	341	8.16761	7.8	349	7.73736	39.3	2228	39.7683	15.2	616	15.3428	16.6	671	16.9009	3685	740	1910	0	338/401 (84%)
comp78775_c0_seq1	NP_001101034.1	anoctamin-1	3.21439	0.0368938	1.4	9	1.41243	1.9	13	1.85366	0.5	4	0.527927	3.7	35	3.71909	4.5	31	4.59657	3.8	26	3.89859	619	181	460	1.00E-43	90/176 (51%)
Contig4435	XP_692337.4	PREDICTED: probable G-protein coupled receptor 97	3.19034	0.0283708	1.6	49	1.57827	1.3	43	1.25839	1.4	50	1.35439	6.9	319	6.95695	2.8	93	2.83018	3.8	126	3.87761	3016	233	594	6.00E-61	125/310 (40%)
comp92450_c0_seq1	XP_001337196.1	PREDICTED: cyclin-dependent kinase inhibitor 1C-like	3.17543	0.000332625	3.1	27	2.99758	4.7	45	4.53924	3.7	39	3.64134	15.2	205	15.4101	11.1	107	11.2238	9.6	92	9.75899	875	68.6	166	6.00E-12	35/84 (41%)
comp95719_c0_seq1	NP_001243132.1	angiopoietin-related protein 4 precursor	3.16249	3.99469e-09	11.4	254	11.17	9.7	235	9.38967	10.1	270	9.98557	30.9	1051	31.2944	31.9	778	32.3256	34.3	830	34.8744	2209	620	1600	e-177	304/453 (67%)
Contig6210	XP_002937282.1	PREDICTED: LINE-1 type transposase domain-containing protein 1-like	3.12476	0.0130863	2	32	1.92364	2.4	43	2.34858	1.3	26	1.31443	7.1	177	7.2043	5.6	99	5.62285	4.8	85	4.88205	1616	104	260	1e-019	71/225 (31%)
Contig5394	XP_003197864.1	PREDICTED: desmoglein-4-like	3.12356	0.0124923	1.9	74	1.84277	2	88	1.99106	2.7	129	2.70158	8.6	515	8.68342	8.2	354	8.32894	3.5	150	3.56895	3901	625	1612	e-179	393/952 (41%)
comp102695_c0_seq4	AAL35359.2	AF442732_2 lambda-recombinase-like protein	3.12227	0.0324331	0.4	7	0.422103	2.8	50	2.73938	1.1	21	1.06495	4.1	102	4.16451	2.5	44	2.5068	6.6	116	6.68324	1611	67.4	163	2e-008	41/107 (38%)
comp98089_c1_seq3	AAB58117.1	ryanodine receptor RyR1 isoform	3.1012	0.0229536	0.9	33	0.896964	4.8	190	4.69221	0.8	33	0.754335	6.8	373	6.86458	6.3	250	6.42019	6.7	262	6.80411	3574	1688	4371	0	874/1199 (72%)
comp79975_c0_seq2	XP_002663924.1	PREDICTED: leucine-rich repeat-containing protein 45	3.09242	0.0229278	1.9	25	1.8329	1.8	27	1.79857	1.2	20	1.23316	5.5	113	5.60948	5.5	80	5.54162	3.9	57	3.99286	1325	373	957	e-103	191/230 (83%)
comp99795_c0_seq1	XP_003199901.1	PREDICTED: retrotransposable element Tf2 155 kDa protein type 1-like	3.04347	0.000379396	3.8	128	3.75889	8	292	7.79104	2.6	103	2.54376	15.7	797	15.8472	16.5	604	16.7585	10.9	394	11.0549	3308	126	317	9.00E-29	77/193 (39%)
comp102490_c6_seq4	XP_685685.5	PREDICTED: probable E3 ubiquitin-protein ligase HERC4	3.0327	0.0217143	3.1	112	3.07957	1.3	50	1.24912	1.4	59	1.36431	7.4	400	7.44691	2.8	110	2.85767	7.1	275	7.2246	3533	867	2240	0	480/1023 (46%)
comp98932_c0_seq8	XP_003447859.1	PREDICTED: formin-like	3.02579	0.0165085	1.8	31	1.73471	1.3	25	1.27107	2.6	55	2.58832	4.5	121	4.58454	5.8	111	5.86862	6.7	128	6.84361	1736	288	737	5e-075	137/204 (67%)
comp85828_c1_seq1	NP_001007030.1	ATPase, Ca++ transporting, fast twitch 1	3.0046	6.34743e-11	50.1	813	49.2689	137.2	2423	133.413	79.4	1539	78.435	279.5	6893	282.836	245.9	4349	249.011	262.5	4608	266.811	1603	880	2274	0	443/486 (91%)
comp100339_c0_seq1	NP_001073470.1	tuftelin	3.00229	0.036923	0.6	14	0.606067	2.1	52	2.04531	1.7	45	1.6383	5	172	5.04156	5.2	129	5.2763	2.8	70	2.89534	2244	254	650	1.00E-67	135/195 (69%)
comp102312_c0_seq1	XP_001332391.3	PREDICTED: junctional adhesion molecule A-like	3.00093	0.0410332	1.5	5	1.48538	1.1	4	1.07967	2	8	1.9987	2.2	11	2.21261	4.7	17	4.7716	6.7	24	6.81222	327	66.6	161	2e-009	31/89 (34%)
comp58591_c0_seq2	NP_001180544.1	cardiomyopathy associated 5 like	2.98922	2.76629e-05	4.9	102	4.77527	11.8	269	11.4423	5.5	138	5.43333	20	640	20.2872	26.7	611	27.0262	18.6	423	18.9211	2075	300	768	3.00E-81	173/574 (30%)
comp102218_c1_seq5	XP_003198026.1	PREDICTED: GTPase IMAP family member 4-like	2.97577	0.0379298	5.2	159	5.07754	4.9	163	4.72941	4.6	169	4.53871	22.5	1054	22.7898	13	438	13.2153	7.5	250	7.62791	3042	267	682	4.00E-71	149/353 (42%)
comp100970_c1_seq2	XP_002155280.1	PREDICTED: similar to low density lipoprotein receptor-related	2.95831	0.0339801	1.6	5	1.55679	1.5	5	1.41447	1.6	6	1.57109	2.9	14	2.95143	5.8	20	5.88353	5	17	5.05731	312	63.5	153	1e-008	36/88 (40%)
comp94812_c0_seq1	EAX04434.1	chromosome 6 open reading frame 142, isoform CRA_b	2.94996	0.0293079	1.6	45	1.60953	2.2	66	2.14483	1.2	38	1.14303	4.9	203	4.91616	5	151	5.10281	4.6	138	4.716	2716	133	335	4e-028	160/594 (26%)
comp93052_c0_seq5	NP_001017585.1	exosome complex exonuclease RRP42	2.94557	0.0293211	2	19	1.92867	0.9	10	0.922288	2.1	24	2.04882	5.6	83	5.70461	4	42	4.0281	4.9	51	4.94633	957	242	617	3.00E-64	124/174 (71%)
comp82916_c1_seq1	XP_003456387.1	PREDICTED: lysosomal alpha-glucosidase-like	2.94397	0.0230987	2.7	21	2.67369	3.8	32	3.70172	3	28	2.99805	13.5	159	13.7067	9	76	9.14222	5	42	5.10916	763	178	452	2.00E-42	84/127 (66%)
comp97508_c3_seq7	NP_957062.1	l-isoaspartyl protein carboxyl methyltransferase, like	2.93039	0.0424158	1.6	19	1.60499	1.4	18	1.38151	1.4	20	1.42081	2.6	46	2.63099	4.9	62	4.9483	5.2	66	5.32686	1150	115	289	5.00E-26	53/62 (85%)
comp68230_c0_seq1	NP_001082922.1	ubiquitin-conjugating enzyme E2 D4	2.90884	0.0466698	0.3	1	0.298904	2.5	9	2.4442	1.5	6	1.50825	4.2	21	4.25007	4.2	15	4.23614	3.9	14	3.99825	325	79.3	194	5.00E-16	36/36 (100%)
comp84382_c0_seq2	NP_001104551.1	growth hormone receptor b precursor	2.87534	0.0276933	1.8	48	1.74575	1.3	37	1.22266	2.3	74	2.26341	4.9	201	4.94973	5.9	175	6.01349	4.5	133	4.62171	2671	419	1078	e-117	230/456 (50%)
comp92079_c0_seq2	NP_775354.1	ADP/ATP translocase 2	2.87431	2.13041e-08	38.8	656	38.1367	44.3	816	43.1015	47.3	955	46.6908	149	3831	150.798	103.9	1915	105.185	115.8	2118	117.645	1671	548	1411	e-156	271/298 (90%)
comp79034_c0_seq4	XP_003458425.1	PREDICTED: formimidoyltransferase-cyclodeaminase-like	2.86857	0.0144575	2.2	45	2.11387	2.1	47	2.00598	2.4	59	2.33081	7.7	245	7.79247	4.7	107	4.74893	6.5	147	6.59769	2068	199	507	3e-048	99/145 (68%)
comp101916_c5_seq5	XP_003199588.1	PREDICTED: transmembrane channel-like protein 7-like	2.8653	0.0367987	1.3	5	1.30922	2	8	1.90324	1.6	7	1.54145	6	34	6.02788	3.9	16	3.9583	3.9	16	4.00287	371	54.7	130	2.00E-08	26/36 (72%)
comp99306_c4_seq5	NP_001019605.1	cysteine protease ATG4A	2.85237	0.01846	2.7	22	2.63522	1.1	10	1.08832	2.5	25	2.5184	5.3	66	5.35282	5.3	47	5.31912	7.1	63	7.21015	811	169	427	3.00E-42	79/94 (84%)
Contig2298	NP_001006033.1	[Protein ADP-ribosylarginine] hydrolase-like protein 1	2.84534	0.0470864	1.3	31	1.2886	1.4	36	1.35963	1.8	52	1.81781	5	181	5.09424	3.8	97	3.80957	3.8	96	3.81274	2337	580	1494	e-165	274/354 (77%)
comp53835_c0_seq1	NP_956373.1	pancreatic progenitor cell differentiation and proliferation factor	2.83728	0	87.6	1333	86.0418	135.7	2251	132.013	90.2	1641	89.0793	268.4	6215	271.622	312.5	5190	316.514	294	4845	298.801	1505	159	401	7.00E-39	76/115 (66%)
comp98940_c1_seq5	NP_997911.2	Krueppel-like factor 15	2.82233	0.00355716	3	110	2.98404	3.6	143	3.5246	3.3	144	3.28521	8.7	479	8.79814	10	394	10.0984	8.8	344	8.91618	3581	304	778	3.00E-82	204/497 (41%)
comp96519_c0_seq1	NP_001025309.1	apolipoprotein L, 1	2.81287	0.00443255	3.9	56	3.79363	2.3	37	2.27736	3.3	57	3.24736	8.7	193	8.85254	7.7	122	7.8086	9.9	155	10.0325	1434	68.9	167	8.00E-12	66/278 (23%)
comp85860_c0_seq1	NP_571779.1	major histocompatibility complex class I UDA precursor	2.81162	0.0288526	2.1	10	2.05813	1	5	0.934989	2.5	14	2.42321	6.3	46	6.41026	3.8	20	3.88911	5.4	28	5.50606	472	77.4	189	4.00E-15	42/97 (43%)
comp53687_c0_seq1	XP_697966.4	PREDICTED: elongation factor 2	2.81092	0.000316516	47.1	1130	46.3176	62.6	1634	60.853	33.9	971	33.4715	118.7	4328	120.115	176.6	4618	178.841	101.9	2644	103.547	2370	1343	3477	0	651/704 (92%)
comp88340_c0_seq1	XP_003197736.1	PREDICTED: sterile alpha motif domain-containing protein 9-like	2.79441	0.0164275	1.3	4	1.32169	3.1	10	3.00214	2.8	10	2.7788	9.3	42	9.3964	6.5	21	6.55593	4	13	4.10413	294	77.8	190	2.00E-15	38/96 (39%)
comp102755_c0_seq3	XP_002933588.1	PREDICTED: EPM2A-interacting protein 1-like	2.79113	0.0474604	0.8	5	0.766119	2.3	16	2.22746	1.6	12	1.54631	4.2	41	4.25358	3.7	26	3.76397	5	35	5.12394	634	140	353	3e-031	69/145 (47%)
comp99815_c0_seq20	XP_003440819.1	PREDICTED: chaperone activity of bc1 complex-like, mitochondrial-like	2.78324	0.0435517	1.9	32	1.87945	1.5	28	1.49417	1.5	31	1.5312	5.7	146	5.806	2.5	45	2.49712	5.2	95	5.33105	1654	103	257	2.00E-19	51/62 (82%)
comp100767_c1_seq5	NP_001020705.2	alpha globin regulatory element containing-like	2.77248	0.0118498	2.7	74	2.6236	2.8	86	2.7703	2.2	72	2.14678	6.5	276	6.62549	6.9	209	7.00097	7.6	229	7.75729	2740	313	803	3.00E-85	154/183 (84%)
comp97436_c0_seq2	NP_001032454.1	6-phosphofructo-2-kinase/fructose-2,6-biphosphatase 4	2.76772	0.0496773	1.1	23	1.05891	1.9	44	1.84055	1.7	44	1.70363	3.7	120	3.74075	3.7	85	3.69742	5.4	125	5.4986	2110	785	2027	0	383/437 (87%)
comp100069_c0_seq9	ACM09793.1	Transposable element Tc1 transposase	2.75238	0.0365799	2.5	12	2.41351	1.5	8	1.46191	1.4	8	1.35316	6.5	48	6.53663	3	16	3.04043	5.1	27	5.1885	483	102	255	4.00E-20	66/131 (50%)
comp83020_c1_seq2	NP_999867.1	ADP/ATP translocase 1	2.73859	5.33369e-05	43.8	189	42.9981	101.2	476	98.3915	57.3	296	56.6329	154.8	1017	156.658	228.6	1077	231.5	161.7	756	164.331	427	193	491	8.00E-48	97/100 (97%)
comp87427_c0_seq1	NP_840082.2	selenoprotein Pa precursor	2.73739	0	174.7	4574	171.691	247.2	7050	240.438	177.6	5560	175.515	564	22458	570.777	524.9	14987	531.512	525	14877	533.551	2588	211	538	2.00E-54	104/184 (56%)
comp95746_c0_seq2	XP_688643.1	PREDICTED: calpain-1 catalytic subunit	2.73658	0.00333066	4.1	129	4.03333	2.9	99	2.81237	3.8	144	3.7864	7.9	377	7.98105	9.2	316	9.33487	12	408	12.1883	3107	540	1391	e-153	276/508 (54%)
comp97981_c1_seq6	NP_001104304.1	si:dkey-29d8.3	2.73519	0.0315903	1.9	42	1.88107	2.1	51	2.07534	1.8	47	1.77028	5.1	169	5.12492	4	95	4.02001	6.5	155	6.6328	2169	271	693	1.00E-72	128/192 (66%)
comp59139_c0_seq1	NP_001184142.1	muscle RING finger 1	2.72277	0.00458336	6.5	108	6.38949	9	163	8.76179	5.7	113	5.62225	14.9	377	15.1018	26.9	487	27.2219	15	269	15.2056	1642	479	1233	e-132	229/331 (69%)
comp33467_c0_seq1	XP_001923762.1	PREDICTED: uncharacterized protein C8orf45 homolog	2.70825	7.8737e-13	19.9	100	19.5461	24.6	135	23.9748	21.5	129	21.205	54.9	420	55.5844	62	340	62.7892	59	321	59.9478	497	66.2	160	1.00E-11	30/46 (65%)
comp85669_c0_seq2	NP_001170924.2	elongation factor-1, delta, a	2.69566	0.0319687	5.8	112	5.66968	5.1	107	4.92138	2.9	67	2.85236	10.6	313	10.7283	18.7	396	18.9401	7.3	153	7.40016	1919	324	830	2.00E-88	177/267 (66%)
comp97820_c0_seq5	NP_001189454.1	squalene synthase	2.69082	0.0480827	1.4	17	1.38777	1.8	23	1.70592	1.9	27	1.85362	5.5	101	5.58257	4.2	55	4.24207	3.8	50	3.89985	1190	60.1	144	3.00E-09	28/33 (84%)
comp99235_c1_seq10	NP_001018448.1	GMP reductase 1	2.66666	2.26382e-05	8.1	172	7.91134	16.2	378	15.7971	8.6	220	8.51008	26.7	866	26.9702	35.4	826	35.8962	24.2	559	24.5665	2112	633	1632	0	316/345 (91%)
comp75617_c0_seq1	XP_001568148.1	conserved hypothetical protein	2.65794	0.000155651	12	124	11.752	21.8	246	21.1831	8.6	107	8.52835	37.4	590	37.8606	44.9	508	45.4886	28.5	320	28.9768	1025	80.1	196	1.00E-12	91/297 (30%)
comp99862_c0_seq4	XP_684311.1	PREDICTED: splicing factor 3B subunit 1 isoform 1	2.65079	0	64.8	2791	63.6452	75.4	3538	73.3038	74.4	3832	73.4887	202.1	13248	204.55	174.2	8186	176.37	183.5	8558	186.461	4260	2265	5869	0	1127/1179 (95%)
comp85039_c1_seq2	NP_954687.1	four and a half LIM domains	2.64857	0.0480277	1.2	15	1.19832	1.9	26	1.8872	2.2	33	2.2171	5.7	107	5.78775	2.2	30	2.26438	5.9	78	5.95369	1216	514	1325	e-146	220/281 (78%)
comp87200_c0_seq1	EHH64134.1	Histone acetyltransferase MYST3	2.6215	0.0430777	1.8	9	1.80267	1.9	10	1.81985	2	12	2.02136	5.1	38	5.15349	4.1	22	4.16336	5.5	29	5.54985	485	135	341	4e-030	60/161 (37%)
comp100202_c0_seq2	AEW46987.1	sosondowah, partial	2.6151	0.0401286	2.9	35	2.80069	0.8	11	0.799746	2.2	33	2.22075	5.1	96	5.2013	5.6	75	5.67029	4.5	60	4.5873	1214	80.1	196	2e-012	37/74 (50%)
comp84137_c0_seq1	XP_699069.5	PREDICTED: kelch-like protein 31-like	2.57703	0.000610604	9.9	304	9.74324	18.8	629	18.3165	7.8	285	7.68181	29.8	1389	30.1423	39	1303	39.4567	23.7	787	24.0998	3031	1103	2853	0	533/642 (83%)
comp101967_c1_seq2	XP_003199054.1	PREDICTED: retrotransposable element Tf2 155 kDa protein type	2.57057	0.038236	1.7	7	1.68319	3.4	15	3.27709	1.2	6	1.21332	6	37	6.02393	4.5	20	4.54372	5.4	24	5.51385	404	146	369	4.00E-36	65/134 (48%)
comp86729_c0_seq2	NP_001188075.1	malate dehydrogenase	2.57012	0.0235663	2.5	14	2.43294	1.6	10	1.57894	3.4	23	3.36141	4.2	36	4.23595	5.7	35	5.7467	9.1	56	9.29825	559	90.1	222	4.00E-16	41/47 (87%)
Contig6484	XP_003198245.1	PREDICTED: retrotransposable element Tf2 155 kDa protein type 1-like	2.56801	0.0384114	1.8	31	1.74073	2.9	55	2.80605	1.6	33	1.55838	5.2	138	5.24678	4.5	86	4.56263	6.2	117	6.27718	1730	554	1428	e-158	273/535 (51%)
comp102471_c0_seq4	NP_571659.1	period circadian protein homolog 3	2.56608	0.0018336	5.9	316	5.78979	5	293	4.8776	3.4	220	3.38991	10.1	825	10.2347	13.3	776	13.4334	12.7	735	12.8669	5302	1090	2820	0	622/1083 (57%)
comp95825_c0_seq12	XP_002666983.2	PREDICTED: coiled-coil domain-containing protein 136	2.5546	0.0208436	2.5	35	2.44783	3.2	49	3.11367	2.3	38	2.23504	6.7	144	6.81899	9.3	142	9.38315	4.1	62	4.14299	1389	126	316	4.00E-29	96/250 (38%)
comp101981_c0_seq4	XP_001920258.3	PREDICTED: kinesin family member 21A	2.54874	0.0343728	2.7	26	2.63373	2	21	1.93276	2	23	1.95936	6	88	6.03565	5.7	60	5.74242	5.1	54	5.22637	959	208	530	4.00E-54	104/113 (92%)
comp92659_c3_seq1	NP_001038383.2	zinc finger protein 704	2.52455	0.0148613	2.3	21	2.21983	3.6	36	3.45752	3.2	36	3.20031	7.9	112	8.01608	7	71	7.09097	7.7	77	7.77679	919	275	704	3.00E-74	147/231 (63%)
comp98287_c0_seq6	NP_001076532.2	calpain-like	2.52404	0.0479769	1.9	31	1.88334	2	35	1.93196	2.1	41	2.09479	4.9	121	4.97733	4.2	74	4.24762	5.8	101	5.8627	1599	186	471	5.00E-47	91/141 (64%)
comp98089_c0_seq1	XP_001367631.2	PREDICTED: ryanodine receptor 1-like	2.51953	0.00475202	2.6	14	2.57579	5.5	32	5.34927	4.2	27	4.17768	9.7	79	9.84131	12	70	12.1682	8.8	51	8.96522	528	305	782	3.00E-81	142/164 (86%)
comp93713_c1_seq4	NP_001071001.1	ATPase, Ca++ transporting, cardiac muscle, fast twitch 1 like	2.51233	0.0002205	7.9	371	7.80771	13.6	692	13.2318	5.4	299	5.29188	17.4	1238	17.6406	25.7	1307	25.988	23.4	1184	23.8073	4616	1802	4667	0	892/990 (90%)
comp91600_c0_seq1	NP_957474.1	glycogen	2.50895	8.66377e-05	9.2	208	9.03665	12.3	303	11.9605	7.4	200	7.3074	22.6	777	22.8565	29.8	734	30.1291	18.9	462	19.1776	2236	1201	3106	0	591/700 (84%)
comp101555_c4_seq1	NP_001082972.1	malonyl-CoA decarboxylase, mitochondrial	2.50716	0.010256	3.1	60	3.04845	4.2	88	4.06231	3	70	2.99099	8.5	251	8.63467	8.9	187	8.97669	8	167	8.10687	1912	744	1920	0	361/457 (78%)
comp89863_c0_seq2	NP_001082941.1	serine/threonine-protein kinase ULK3	2.47916	0.0156691	2	31	1.97992	4.7	79	4.58433	2.7	49	2.63191	8	187	8.08671	6	100	6.03439	8.9	149	9.09247	1521	213	543	2.00E-55	115/151 (76%)
comp92153_c0_seq8	NP_001038912.2	small CTD phosphatase 3-like	2.47375	0.0466073	2.4	19	2.3246	1.4	12	1.33395	2.6	25	2.57232	4.9	60	4.97039	6	53	6.12658	4.7	41	4.79279	794	221	563	5.00E-58	111/135 (82%)
comp102364_c1_seq4	XP_693712.5	PREDICTED: disintegrin and metalloproteinase domain-containing	2.4731	0.0133461	3.5	94	3.44067	2.5	74	2.46099	3.9	125	3.84781	9.5	389	9.6407	7.7	225	7.78116	6.9	201	7.02943	2654	1125	2909	0	535/701 (76%)
comp100675_c0_seq1	XP_002665971.2	PREDICTED: serine/threonine-protein kinase ULK1	2.46478	0.0444685	2	90	1.98298	2.6	126	2.52237	2	109	2.01972	5.4	365	5.44518	5.2	253	5.26675	5.4	259	5.45236	4409	1184	3062	0	643/961 (66%)
comp59944_c0_seq1	NP_570999.1	tyrosine-protein phosphatase non-receptor type 1	2.45783	0.0314891	2.9	44	2.81391	1.4	23	1.33644	3.3	60	3.227	5	117	5.06626	4.5	75	4.53175	8.9	148	9.04334	1519	563	1452	e-161	298/448 (66%)
comp89636_c1_seq1	NP_001071068.1	protein phosphatase 1L	2.43621	0.0446414	1.8	26	1.75887	2.9	46	2.82736	2.1	36	2.04811	4.5	100	4.58042	5.6	88	5.62459	6.2	97	6.26963	1436	533	1374	e-152	268/298 (89%)
comp97326_c1_seq2	XP_001922199.1	PREDICTED: glutathione S-transferase kappa 1-like	2.42578	0.000792374	6.8	56	6.64232	7	63	6.78946	5.4	53	5.28685	16.9	213	17.1063	15.2	137	15.3532	13.7	123	13.9395	819	55.5	132	5.00E-08	23/34 (67%)
comp96354_c0_seq7	XP_003437908.1	PREDICTED: obscurin	2.42389	0.0217133	3.4	7	3.38312	2.3	5	2.1956	3.3	8	3.25161	6.1	19	6.21752	9.9	22	10.0459	5.5	12	5.54128	201	83.6	205	1e-014	42/67 (62%)
comp98699_c1_seq1	XP_692254.4	PREDICTED: probable histone-lysine N-methyltransferase ASH1L	2.42284	0.00687147	4.7	333	4.59894	4.1	314	3.94009	3.7	317	3.68181	9.3	1009	9.43514	10.3	797	10.3996	10.2	788	10.398	7034	357	915	9.00E-98	391/1363 (28%)
comp76070_c0_seq1	NP_001018474.1	CCR4-NOT transcription complex subunit 6-like	2.41763	7.01227e-05	8.4	243	8.2828	10.2	320	9.91022	8.6	295	8.45633	22.7	995	22.9635	23.7	745	23.9924	18.3	570	18.5633	2850	965	2494	0	471/548 (85%)
comp91104_c1_seq1	YP_004048115.1	opacity protein	2.40656	0.0131659	4.3	34	4.25083	3.4	29	3.29424	3	28	2.94403	11	131	11.0894	5.7	49	5.78812	8.6	73	8.72021	777	57.8	138	4e-006	49/123 (39%)
comp92232_c0_seq1	NP_001159805.1	prostaglandin E receptor 1b (subtype EP1)	2.39774	0.0141436	3.8	82	3.74333	4	93	3.85736	2.8	71	2.72578	6.5	214	6.61457	7.7	181	7.80674	10.8	251	10.9478	2128	387	995	e-107	215/391 (54%)
comp73589_c0_seq1	XP_001922019.1	PREDICTED: heme-binding protein 2	2.39219	0.0284715	33.3	582	32.6808	50.4	961	49.0293	51.1	1069	50.482	158.3	4214	160.217	91.2	1740	92.3136	67.5	1279	68.6198	1730	274	701	1.00E-73	124/213 (58%)
comp98412_c5_seq9	XP_700689.4	PREDICTED: neuroblast differentiation-associated protein AHNAK	2.38596	0.00121129	6.2	215	6.11415	7.7	290	7.49305	4.8	198	4.73535	13.2	695	13.3822	18.4	692	18.5931	12.3	459	12.4715	3416	548	1413	e-156	383/1061 (36%)
comp78236_c0_seq1	NP_001139039.1	3'-5' exoribonuclease CSL4 homolog	2.3812	0	52.3	496	51.3682	59.6	616	57.9637	51.4	583	50.7774	123	1775	124.467	131.4	1360	133.076	128.2	1317	130.319	938	375	963	e-101	183/194 (94%)
comp88287_c0_seq1	XP_002666995.2	PREDICTED: sb:cb1081	2.35176	0.0493344	3.6	69	3.52045	4	83	3.8476	3.9	90	3.86172	13.3	390	13.4728	7.9	167	8.0503	5.4	112	5.45979	1904	65.9	159	1.00E-10	58/222 (26%)
comp97193_c0_seq1	NP_001073466.1	carnitine O-acetyltransferase-like	2.34667	5.45723e-05	9.2	328	9.03152	11.4	445	11.1329	9.8	420	9.72581	22.1	1199	22.3537	24.7	960	24.975	23.4	903	23.7566	3528	1061	2745	0	519/625 (83%)
comp94189_c0_seq3	ACO14426.1	C1orf74 homolog	2.34523	0.0330159	2	25	1.97769	3.8	51	3.66564	2.7	40	2.66113	7.3	137	7.33807	6.1	83	6.20358	6.2	84	6.34901	1228	201	510	7e-049	109/264 (41%)
comp159341_c0_seq1	NP_998266.1	hyaluronan and proteoglycan link protein 3 precursor	2.32403	0.0330835	2.4	36	2.38553	2.8	45	2.7093	3.5	62	3.45512	7.6	171	7.67223	6.3	102	6.386	6	96	6.07802	1466	569	1467	e-162	269/347 (77%)
comp99860_c0_seq1	NP_001025245.2	potassium channel subfamily K member 6	2.32319	0.0302216	2.6	72	2.58285	2.2	67	2.18376	4.2	136	4.10294	7	292	7.09241	6.8	204	6.91423	6.8	203	6.95781	2708	76.6	187	8.00E-14	41/78 (52%)
comp100284_c0_seq1	CBN81202.1	Chromobox protein homolog 7	2.31608	0.0252115	3.1	35	3.03575	3.5	43	3.38867	3.1	42	3.06363	7.2	124	7.28221	6.7	83	6.80178	8.2	100	8.28718	1120	240	613	7.00E-61	133/252 (52%)
comp102415_c5_seq1	XP_003460684.1	PREDICTED: zinc finger BED domain-containing protein 5-like,	2.31501	0.00178553	4.8	31	4.74246	5.9	41	5.69887	8.2	63	8.10535	12.6	123	12.7406	14.4	101	14.5986	16.1	112	16.3708	635	73.6	179	5.00E-11	36/47 (76%)
comp90658_c0_seq1	NP_570997.1	protein BTG2	2.2988	0.00955612	11.8	102	11.6436	14.2	133	13.7943	9.1	94	9.02408	22.6	296	22.8782	37.3	350	37.7486	19.5	182	19.8503	851	68.9	167	4.00E-12	35/51 (68%)
comp101652_c0_seq9	BAF37936.1	Tc1-like transporase	2.29606	0.000868454	7.3	121	7.13253	7.3	132	7.0696	7.4	147	7.28727	17.7	448	17.8805	16.2	295	16.4296	15.8	286	16.1077	1648	99.4	246	4e-018	59/145 (40%)
comp98456_c1_seq4	NP_001006035.1	PEST proteolytic signal-containing nuclear protein	2.29528	0.00222241	5	119	4.88181	8	209	7.7901	5.6	161	5.55455	13.2	482	13.3883	15.3	399	15.4651	13.5	351	13.7578	2368	118	296	2.00E-26	67/100 (67%)
comp100195_c0_seq1	XP_001922073.3	PREDICTED: envoplakin	2.25545	0	119	7707	116.891	119.9	8466	116.664	112	8675	110.651	232.8	22945	235.629	260.5	18407	263.771	285.5	20022	290.144	6405	1758	4554	0	924/1720 (53%)
comp82916_c0_seq1	XP_002194798.1	PREDICTED: similar to Samd9l protein	2.25017	0.0237353	4.8	48	4.74355	4.2	46	4.13031	4.1	49	4.07237	13.1	198	13.2486	9.9	107	9.99063	6	65	6.1374	983	235	599	2.00E-59	143/337 (42%)
comp100891_c5_seq16	ACO07463.1	Acidic leucine-rich nuclear phosphoprotein 32 family member B	2.24386	0.0493971	3.2	14	3.10506	3.1	15	3.0227	1.9	10	1.86522	5	34	5.10581	6.8	33	6.91516	6.3	30	6.35729	438	65.9	159	3e-009	36/95 (37%)
comp82945_c0_seq1	NP_956609.1	insulin receptor substrate 2	2.2317	0.0338164	2.8	126	2.70261	3.5	175	3.41047	3.4	188	3.39125	7.5	521	7.5665	7	351	7.11324	6.8	338	6.92691	4529	1327	3434	0	706/1070 (65%)
comp98238_c0_seq1	XP_001922046.3	PREDICTED: collagen alpha-1(XIV) chain	2.2288	0.0184936	2.7	152	2.66244	5.3	321	5.10862	4	269	3.96257	10.9	933	11.0653	9.1	555	9.18493	6.3	384	6.42653	5546	1870	4845	0	936/1466 (63%)
comp100931_c0_seq1	ACO13276.1	Transposable element Tcb2 transposase	2.2252	0.0208163	3.3	41	3.21202	4	55	3.91489	4.3	65	4.28249	9	172	9.1236	7.9	108	7.99401	8.5	116	8.68283	1240	74.7	182	8.00E-11	35/54 (64%)
comp95563_c0_seq2	XP_003197665.1	PREDICTED: interferon-induced protein 44-like	2.22409	0.00903911	6.4	31	6.31334	2.5	13	2.40549	5.9	34	5.82325	12.3	90	12.4103	8.2	43	8.27395	11.9	62	12.0642	477	48.5	114	2.00E-06	21/38 (55%)
comp101562_c0_seq1	XP_003445129.1	PREDICTED: mucin-19-like	2.22335	0.000551292	8.2	225	8.06843	9.3	279	9.0902	8.5	277	8.35364	17.3	720	17.4817	21.2	635	21.5143	18.4	547	18.7415	2709	334	857	1.00E-88	157/291 (53%)
comp94132_c0_seq1	NP_001121739.1	interleukin-2 receptor subunit beta precursor	2.20772	0.0218675	2.8	74	2.72091	5.5	159	5.31181	3.4	110	3.40145	8.4	342	8.51438	8.6	252	8.75448	8.4	243	8.53686	2642	300	768	4.00E-81	203/533 (38%)
comp96041_c3_seq10	NP_956218.1	protein FAM192A	2.19819	0.0377431	2.8	32	2.76566	2.2	27	2.12019	4.7	64	4.65177	7.1	123	7.19778	5	62	5.06277	8.9	110	9.08346	1124	51.6	122	1.00E-06	23/38 (60%)
comp99688_c2_seq4	NP_001013533.1	lipoamide acyltransferase component of branched-chain alpha-keto acid	2.17916	0.00314265	6.5	127	6.3627	8.8	187	8.51221	4.9	115	4.84535	12.7	380	12.8904	17.3	371	17.5614	13.3	283	13.5467	1939	629	1623	e-180	342/494 (69%)
comp93551_c0_seq1	NP_001017898.1	etoposide induced 2.4	2.16533	0.0469856	2.8	69	2.76524	3.6	95	3.45915	2.9	85	2.86478	6.9	258	7.00079	5.3	142	5.37673	7.6	203	7.77299	2424	409	1050	e-114	211/260 (81%)
comp54865_c0_seq1	NP_958453.1	polyadenylate-binding protein 4	2.15311	0.000372217	12.9	73	12.6408	23.5	145	22.8131	11.1	75	10.922	31.2	269	31.5391	38.3	237	38.7747	31.1	191	31.6006	561	317	813	1.00E-84	152/187 (81%)
comp93872_c1_seq1	NP_001004575.1	phosphofructokinase, muscle a	2.13578	0.000109574	51.4	1342	50.4712	67	1907	65.1635	36.8	1150	36.3729	94.6	3760	95.7466	133.8	3812	135.454	97.7	2763	99.2845	2583	1152	2981	0	556/622 (89%)
comp84909_c1_seq2	XP_683819.3	PREDICTED: phosphatidylinositol 3-kinase regulatory subunit alpha	2.13521	0.0423063	6.4	126	6.29637	4.7	101	4.58568	6.6	154	6.47186	16.9	506	17.1204	13.4	288	13.5975	6.9	147	7.01853	1944	817	2110	0	399/410 (97%)
Contig2104	AAD39872.1	MHC class II antigen	2.13312	0.00316085	573.3	4320	563.304	938.9	7708	913.196	722.4	6509	713.777	1969.1	22570	1992.67	1087.1	8936	1100.9	1627.7	13278	1654.25	745	389	1000	e-106	180/209 (86%)
comp89048_c0_seq1	NP_997955.1	proteim yippee-like 3	2.12879	0.0040368	5.5	50	5.37896	5.8	58	5.66916	9.2	101	9.13773	13.2	184	13.4026	15.4	153	15.5513	14.4	142	14.5957	903	251	641	5.00E-67	116/119 (97%)
Contig3895	NP_001107907.1	src-like-adapter 2	2.12766	0.0363912	4.1	75	4.05668	4.2	83	4.07897	2.6	56	2.54734	7.2	199	7.28797	7	139	7.10348	8.6	169	8.73384	1796	309	791	5.00E-84	151/233 (64%)
comp98655_c0_seq6	XP_003441591.1	PREDICTED: intermediate filament protein ON3-like	2.12696	0.00010824	12.8	127	12.6019	11.5	124	11.1794	13	154	12.8512	23.8	358	24.0525	26.6	287	26.9068	27.7	297	28.1578	979	142	358	2e-031	77/168 (45%)
comp96763_c2_seq1	XP_690577.2	PREDICTED: protein phosphatase 1K, mitochondrial-like	2.12053	0.000352066	22.7	454	22.2857	35.2	767	34.208	18	431	17.7925	50.8	1547	51.4167	64.1	1399	64.8835	43.4	940	44.0866	1979	531	1368	e-151	258/334 (77%)
comp101656_c1_seq112	NP_001076351.1	type I cytokeratin, enveloping layer, like	2.10128	0.000758581	9.3	184	9.1664	9.2	197	8.91682	10.8	255	10.6834	20	601	20.2721	19.3	416	19.5804	21.3	455	21.6572	1950	345	886	5.00E-95	184/238 (77%)
Contig5065	XP_002159382.1	PREDICTED: similar to zinc finger protein	2.08902	0.0193009	5.5	44	5.40371	3.7	32	3.57069	5.2	50	5.16414	11.8	143	11.891	9.1	79	9.1667	8.7	75	8.80055	791	94.7	234	3e-017	56/143 (39%)
Contig5218	ADO28199.1	glutathione S-transferase kappa 1	2.08799	0.0269626	3.4	28	3.37055	4.8	43	4.70298	4.7	46	4.65682	9.8	122	9.94365	8.4	75	8.53002	8.3	73	8.39603	807	90.1	222	9e-016	41/43 (95%)
comp55340_c0_seq1	NP_001180281.1	nascent polypeptide-associated complex subunit alpha isoform 1	2.08333	0.00769371	11.4	58	11.2238	20.8	115	20.2196	10.4	63	10.2528	29.9	231	30.2669	36.8	204	37.2983	20.6	113	20.8929	502	115	287	2.00E-26	85/181 (46%)
comp34011_c0_seq1	XP_001919743.1	PREDICTED: disco-interacting protein 2 homolog C	2.07978	0.0184946	5.2	34	5.12872	3.8	27	3.70046	5.8	45	5.70862	11.5	114	11.6434	9.7	69	9.8339	9.1	64	9.22399	644	155	391	3.00E-38	80/101 (79%)
comp98655_c0_seq2	XP_003199098.1	PREDICTED: intermediate filament protein ON3	2.07937	0.0455488	6.3	108	6.14979	3.6	67	3.46636	4.8	99	4.7409	8.1	212	8.17366	14.6	275	14.795	7.4	139	7.56242	1706	381	978	e-106	199/379 (52%)
comp95003_c0_seq1	NP_001091856.1	ubiquitin carboxyl-terminal hydrolase 13	2.07795	0.0233244	4.7	178	4.57935	6	248	5.79693	3.1	143	3.09392	9.1	528	9.19733	11.4	473	11.4972	7.7	319	7.84122	3776	1608	4164	0	769/860 (89%)
comp99660_c0_seq1	NP_001098746.1	hydroxyacyl-Coenzyme A dehydrogenase/3-ketoacyl-Coenzyme A	2.06736	4.27354e-05	13.7	480	13.4611	18.4	701	17.8615	13.5	566	13.3488	31.6	1684	31.976	28.2	1079	28.5895	32.9	1249	33.4664	3464	1171	3030	0	582/742 (78%)
comp53946_c0_seq1	XP_002667793.2	PREDICTED: NAD(P) transhydrogenase, mitochondrial-like	2.06405	9.41363e-05	19.3	683	18.9841	36.9	1423	35.9365	20.9	885	20.6872	53.7	2887	54.3325	54.8	2115	55.5425	48	1836	48.7585	3495	1542	3992	0	796/1037 (76%)
comp77668_c0_seq1	XP_003438811.1	PREDICTED: protein kinase C and casein kinase substrate in neurons	2.06122	0.00476885	5.7	81	5.64062	9.4	145	9.17428	6.8	115	6.73486	14.4	308	14.5223	14.6	224	14.7379	15.4	235	15.6357	1395	471	1211	e-130	220/377 (58%)
comp101853_c1_seq10	XP_001507036.2	PREDICTED: methyltransferase-like protein 22-like	2.05881	0.0129967	5.2	88	5.13742	4.3	79	4.19037	7.5	151	7.41359	10.5	269	10.6331	14.3	263	14.5066	9.7	177	9.8729	1664	192	488	4e-046	86/148 (58%)
comp97797_c0_seq2	XP_002666982.1	PREDICTED: filamin-C	2.05517	0.0160444	4.7	402	4.62535	7.6	709	7.41187	3.8	388	3.75439	12.3	1596	12.4336	8.5	793	8.62063	11.7	1081	11.8838	8443	4229	10967	0	2059/2556 (80%)
comp97413_c0_seq6	XP_001922025.3	PREDICTED: transmembrane and TPR repeat-containing protein 1	2.04928	0.0103547	5.9	74	5.77402	6.3	87	6.16777	6.2	94	6.16827	13.4	256	13.5248	12.5	172	12.6801	11.2	153	11.4064	1245	123	309	2.00E-28	61/66 (92%)
comp96690_c0_seq1	XP_003448727.1	PREDICTED: kelch domain-containing protein 1-like	2.04721	0.0371587	4.3	43	4.20664	3.6	39	3.46652	4.3	52	4.27818	6	92	6.09394	8.9	97	8.96572	9.7	105	9.81443	993	191	485	4e-046	85/147 (57%)
comp99711_c6_seq2	ADO28353.1	troponin I cardiac muscle	2.03861	0.0133691	41.9	429	41.1806	155.4	1733	151.146	90.1	1103	89.043	155.6	2423	157.483	236.3	2639	239.343	184.6	2045	187.559	1012	294	752	5e-077	155/183 (84%)
comp101656_c1_seq61	NP_001017824.1	cytokeratin-like	2.03256	0.0153197	5.2	134	5.10883	5.8	162	5.61169	5.9	182	5.83548	11.3	444	11.4615	10.5	296	10.6624	12	334	12.1667	2548	362	928	e-100	198/296 (66%)
comp100024_c5_seq2	NP_001088385.1	poly (ADP-ribose) polymerase family, member 12	2.03129	0.0126506	4.5	80	4.42066	6.1	118	5.92436	7.3	155	7.20307	12.3	332	12.4216	12.5	243	12.6867	11	212	11.1929	1758	94	232	2e-016	56/160 (35%)
comp94105_c0_seq3	NP_571895.1	cadherin 1, epithelial precursor	2.02058	0.00022382	22.5	97	22.1196	11.1	52	10.7739	21	108	20.7119	37.4	245	37.8282	36	169	36.4116	35.2	164	35.7321	426	150	378	4.00E-37	71/123 (57%)
comp101666_c0_seq1	NP_001003451.1	dual specificity protein phosphatase 2	2.01994	0.0401523	13.1	309	12.828	13.8	357	13.4658	12.6	357	12.464	32.9	1184	33.2809	31.6	817	32.0456	14	358	14.2001	2340	441	1134	e-123	227/335 (67%)
comp102622_c4_seq1	NP_001008593.1	protein NDRG2	2.0185	0.0322668	5.1	86	5.03579	5.1	93	4.94783	3.3	67	3.29939	8.8	225	8.92064	9.9	181	10.0137	8.1	147	8.22424	1659	531	1369	e-151	268/394 (68%)
comp72789_c2_seq1	NP_001038585.1	RAD21 homolog	2.01684	0.0437279	4	22	3.96506	4.5	27	4.42133	3.5	23	3.48613	9.2	76	9.27437	8.2	49	8.34392	6.4	38	6.54364	539	290	743	3.00E-79	149/164 (90%)
comp98085_c0_seq9	NP_001093445.1	acyl-coenzyme A thioesterase 11	2.01619	0.0446739	4.1	96	3.99222	4	103	3.89173	3.8	108	3.77708	8.2	293	8.25001	7	181	7.11162	8.4	215	8.54261	2336	172	437	7.00E-43	83/126 (65%)
comp102005_c0_seq18	XP_003201114.1	PREDICTED: coiled-coil domain-containing protein 50	2.01488	0.047696	1.8	24	1.7811	5.3	76	5.12451	4.5	72	4.49363	7.2	144	7.23573	7.3	105	7.36228	8.5	122	8.65058	1309	166	421	3.00E-41	81/98 (82%)
comp98349_c2_seq1	NP_001009897.1	twinfilin-2	2.0094	0.00279306	8.6	201	8.49323	9.8	249	9.55958	8.3	231	8.20877	18	637	18.2247	21.2	539	21.5185	13.6	342	13.8074	2299	550	1418	e-156	271/352 (76%)
comp101584_c1_seq6	ACI33987.1	P-selectin precursor	2.00933	0.0170854	6.3	99	6.14914	6.3	109	6.15132	4.4	83	4.33557	11.1	267	11.2288	12.6	217	12.7346	9.9	170	10.0887	1564	555	1431	e-155	256/497 (51%)
comp102216_c0_seq1	XP_002940583.1	PREDICTED: heme-binding protein 1-like isoform 1	2.00522	0.00155484	9.9	204	9.76706	10.1	225	9.78766	10.1	248	9.98561	19.3	601	19.4828	20.3	454	20.537	19.8	441	20.1735	2029	233	595	2e-058	114/203 (56%)
comp101595_c0_seq8	XP_001923830.1	PREDICTED: probable ATP-dependent RNA helicase DDX17	2.00471	0.000285399	13	268	12.7495	13.4	301	13.0104	13.2	326	13.0427	28.3	889	28.6356	25.1	565	25.3954	24.7	553	25.1359	2042	463	1192	e-130	230/256 (89%)
comp86243_c0_seq1	XP_693888.4	PREDICTED: cartilage acidic protein 1-like	1.99937	0.0477822	3.9	98	3.81567	4.6	126	4.45737	3.4	104	3.4054	8	309	8.14606	7.9	217	7.98274	7.5	205	7.6262	2495	1068	2763	0	512/597 (85%)
comp97162_c0_seq1	NP_001014367.2	cystathionine-beta-synthase b	1.99239	2.04132e-05	17.2	504	16.8888	17.7	567	17.2629	20.8	728	20.5158	39.2	1749	39.6827	31.9	1019	32.2618	38.1	1209	38.7082	2899	464	1193	e-130	225/282 (79%)
comp33452_c0_seq1	NP_956842.2	RNA-binding protein PNO1	1.98882	9.41469e-14	60.5	982	59.4734	59.8	1057	58.1633	51.2	994	50.6275	107.8	2661	109.119	118.9	2104	120.394	108.9	1913	110.697	1604	379	972	e-105	192/252 (76%)
comp100027_c1_seq7	XP_001922112.3	PREDICTED: NACHT, LRR and PYD domains-containing protein 12	1.98723	0.0121108	5.8	239	5.71013	7.5	334	7.25032	6.2	304	6.10817	13.1	818	13.2326	9.5	428	9.66138	15.5	688	15.7053	4066	679	1753	0	368/745 (49%)
comp79404_c0_seq2	NP_001017853.1	chromobox homolog 7a	1.98385	0.0309426	4.7	109	4.63806	4.7	117	4.52333	5.1	140	5.00988	10.6	374	10.7752	8.6	216	8.68381	9.1	227	9.22879	2283	307	787	2.00E-83	197/410 (48%)
comp33549_c0_seq1	NP_001070026.1	transcription factor BTF3	1.98189	0	191.1	1742	187.819	194.5	1931	189.163	199.2	2171	196.852	384.9	5335	389.466	388.3	3860	393.21	367.4	3625	373.429	901	282	722	2.00E-76	147/162 (90%)
comp101656_c1_seq86	NP_001003445.1	keratin 12	1.97784	0.00158788	9.8	191	9.61871	11.4	242	11.0729	10.2	239	10.1221	20.3	603	20.561	19.8	421	20.0315	21	443	21.3155	1929	354	909	1.00E-97	200/287 (69%)
comp101668_c3_seq5	NP_001244122.1	dysferlin	1.96644	0.037464	4.4	233	4.33363	4.9	280	4.73169	4.6	290	4.5361	9	727	9.15533	9.8	566	9.94624	8.1	461	8.1923	5223	1065	2755	0	493/612 (80%)
Contig3381	XP_003198627.1	PREDICTED: kinesin-like protein KIF21A-like	1.96466	0.0428802	4	165	3.97046	4.9	217	4.74438	4.3	209	4.22953	10.5	651	10.6067	7.8	346	7.86647	7.2	319	7.33427	4037	632	1630	0	319/469 (68%)
comp100312_c0_seq1	ABJ98621.1	interferon-inducible protein Gig1	1.96027	0.0232933	4.8	126	4.759	6.4	180	6.17703	5.5	172	5.46339	11.8	468	11.9684	10.4	294	10.4915	10	281	10.1405	2572	84.7	208	2e-013	46/134 (34%)
comp101611_c2_seq28	XP_001923886.2	PREDICTED: microtubule-associated protein RP/EB family member	1.95496	9.8094e-05	16.7	379	16.4437	17.2	424	16.7144	15.8	427	15.5804	31.5	1086	31.9033	32.2	795	32.5893	31.9	783	32.4588	2239	422	1086	e-118	208/263 (79%)
comp90466_c0_seq6	XP_003200276.1	PREDICTED: CTP synthase 1-like	1.95425	0.0058613	8.1	141	8.00543	8.4	158	8.15052	8.4	174	8.30815	14.1	370	14.2237	16.8	318	17.0585	17	318	17.2505	1711	422	1084	e-118	198/229 (86%)
comp94769_c0_seq3	XP_001919586.1	PREDICTED: endothelin-3	1.94564	0.0241587	4.3	82	4.24164	6	125	5.8748	7.5	171	7.43884	15.3	443	15.5156	10.2	212	10.361	8.6	176	8.69845	1878	95.9	237	9.00E-20	41/79 (51%)
comp102415_c6_seq1	XP_003444195.1	PREDICTED: tribbles homolog 1-like	1.94485	4.17389e-10	44.2	1840	43.3847	42.2	1918	41.0894	43.7	2179	43.2081	85.9	5448	86.976	85.8	3900	86.882	77.3	3485	78.511	4120	385	988	e-103	203/355 (57%)
comp102408_c6_seq19	CBN81309.1	Transposable element Tcb1 transposase	1.94313	0.0131573	36.9	255	36.269	36.1	272	35.1501	34.1	282	33.7313	43.9	461	44.3956	72.7	548	73.6415	88.3	660	89.6908	683	87	214	5e-015	49/121 (40%)
comp98126_c0_seq3	XP_003443250.1	PREDICTED: probable ATP-dependent RNA helicase DDX17-like	1.94104	0.000803869	11.7	161	11.5341	13.3	199	12.953	12.7	209	12.5919	25	522	25.3204	23.8	356	24.0964	23.2	344	23.5464	1356	379	972	e-102	181/196 (92%)
comp93671_c0_seq1	XP_003438343.1	PREDICTED: alpha-actinin-2-like	1.93741	2.4028e-05	21.4	128	21.0753	38	247	36.9508	28.3	202	27.9708	62.5	567	63.2107	52.1	339	52.7364	52.5	339	53.3301	590	345	884	7.00E-93	166/196 (84%)
comp101693_c0_seq5	AAA21578.1	kainate receptor alpha subunit	1.93279	0.00512257	9	316	8.81099	8.9	340	8.61349	8.8	370	8.67618	16.3	872	16.4626	19.6	754	19.8635	14.9	568	15.132	3484	632	1631	e-178	310/459 (67%)
comp94067_c0_seq1	NP_001098385.1	heat shock protein 70	1.93262	2.86737e-05	18.7	556	18.4153	28.9	933	28.0768	20.5	727	20.2501	38.9	1755	39.3573	51	1649	51.6025	39.6	1273	40.2848	2933	1076	2783	0	543/612 (88%)
comp99815_c0_seq11	Q5RGU1.1	ADCK3_DANRE RecName: Full=Chaperone activity of bc1 complex-like, mitochondrial;	1.92379	0.000326525	15.4	209	15.1177	14.6	216	14.1957	14.7	239	14.5387	30.6	633	31.0018	27.1	402	27.4734	26.9	396	27.3681	1343	376	965	e-101	202/283 (71%)
comp93671_c2_seq2	NP_001032662.1	alpha-actinin-2	1.919	0.000172486	29.7	510	29.2291	60.1	1122	58.4254	38	779	37.5468	88	2294	89.0191	72	1347	72.9391	81.1	1506	82.467	1695	868	2242	0	424/557 (76%)
comp94629_c1_seq2	NP_956582.2	serine/threonine-protein kinase 11-interacting protein	1.90708	0.00142908	13.9	231	13.6498	11	199	10.6839	11.4	227	11.2805	23.3	590	23.6053	20.1	365	20.3776	24.7	445	25.1237	1644	180	457	2.00E-45	101/174 (58%)
comp91321_c0_seq1	NP_955870.1	splicing factor, arginine/serine-rich 11	1.90705	3.93019e-14	63.8	1436	62.696	71.7	1758	69.7376	68.7	1850	67.9276	138.6	4746	140.3	122.6	3010	124.165	121.9	2970	123.894	2225	144	363	3.00E-34	67/82 (81%)
comp101401_c0_seq1	AAB67871.1	MHC class II beta chain	1.90513	0.00608873	682.6	12346	670.771	774.8	15266	753.592	800.1	17302	790.558	1719.5	47302	1740.09	942.1	18586	954.072	1566.5	30668	1592	1788	471	1213	e-130	229/249 (91%)
comp99044_c1_seq1	XP_003200274.1	PREDICTED: protein AMBP-like	1.90399	0.0465938	4.2	48	4.10829	4.2	53	4.12153	5.8	79	5.68638	11.5	200	11.5903	7.4	93	7.52055	7.7	96	7.85055	1135	52	123	8.00E-07	18/33 (54%)
Contig5654	NP_998436.1	heterogeneous nuclear ribonucleoprotein U-like protein 1	1.90391	0.00391506	8.8	118	8.62527	11.4	167	11.091	9.7	156	9.58969	19.1	390	19.3019	18.1	265	18.3014	18.8	273	19.0661	1329	402	1032	e-112	212/388 (54%)
comp92008_c0_seq4	NP_001003875.1	U1 small nuclear ribonucleoprotein 70 kDa	1.89961	0.00207784	12.1	61	11.9231	10.2	56	9.94512	12	72	11.8353	26.2	200	26.4687	20.4	112	20.6835	17.5	95	17.7416	497	105	263	5.00E-21	52/67 (77%)
comp100816_c4_seq12	NP_997897.1	protein Mdm4	1.89827	5.67979e-05	16.1	501	15.8017	21.4	727	20.8335	21.3	794	21.0608	39.7	1882	40.191	31.3	1064	31.7069	38.8	1308	39.4168	3080	407	1047	e-113	203/325 (62%)
comp98844_c0_seq3	NP_001037794.1	CLK4-associating serine/arginine rich protein	1.89787	0.0463585	4.7	87	4.64369	4	81	3.92819	5.7	126	5.65593	9	252	9.10728	7.3	146	7.36282	10.6	211	10.7606	1820	296	759	3.00E-80	155/235 (65%)
comp54096_c2_seq1	NP_571007.1	muscle creatine kinase a	1.89528	0.0394518	1461.6	12596	1436.18	2399.1	22525	2333.48	885.8	9128	875.268	2823	37004	2856.73	3921.5	36864	3971.23	2100	19591	2134.23	852	486	1251	e-138	230/246 (93%)
comp94821_c0_seq5	NP_957462.2	splicing factor, arginine/serine-rich 8	1.89394	0.00699492	7.1	39	6.97719	8.7	52	8.45244	10.8	71	10.6823	16.6	139	16.8374	16.2	97	16.3959	16.8	100	17.0933	543	105	263	1.00E-23	50/65 (76%)
comp93671_c1_seq2	XP_003473427.1	PREDICTED: alpha-actinin-2-like isoform 1	1.89351	0.000626872	16.9	168	16.6532	36.6	395	35.5754	27.1	321	26.7599	55	830	55.7073	47.9	518	48.5139	47.2	507	48.0183	980	261	668	2.00E-67	127/137 (92%)
comp83093_c0_seq1	NP_998158.1	probable ribosome biogenesis protein RLP24	1.89296	0	203.1	2017	199.531	214.1	2317	208.254	205.3	2438	202.828	394.9	5966	399.606	379	4106	383.769	385.5	4145	391.776	982	278	712	3.00E-75	133/159 (83%)
comp79558_c0_seq2	NP_001002600.1	ubiquitin-conjugating enzyme E2 R2	1.88549	0.0256509	4.4	58	4.34749	12.2	174	11.8501	7.6	119	7.50148	13.2	264	13.3986	15.8	226	16.0054	15.9	225	16.114	1296	233	593	3.00E-61	117/152 (76%)
comp94900_c4_seq1	NP_001025136.1	reticulon 2a	1.87974	0.00783885	17.3	272	17.0362	23.4	400	22.7628	9.4	177	9.32323	25.1	599	25.4024	37.9	648	38.3465	29.6	502	30.0412	1551	265	677	7.00E-71	131/185 (70%)
comp93353_c1_seq2	NP_998887.1	solute carrier family 25 member 3	1.87901	0.000375909	13.3	84	13.0561	20.9	144	20.3358	14.3	108	14.1172	29.4	283	29.7828	33.9	234	34.3636	26.4	181	26.8796	625	127	319	6.00E-30	67/90 (74%)
comp101611_c2_seq13	XP_691717.1	PREDICTED: male-specific lethal 1 homolog	1.87794	0.0499537	4.9	261	4.80473	4.7	276	4.61637	4.9	312	4.83028	8.6	696	8.67525	9.1	530	9.21831	9.1	527	9.26933	5277	558	1438	e-158	308/527 (58%)
comp102095_c0_seq15	NP_998384.1	A-kinase anchor protein 8-like	1.8778	0.0342596	5.8	55	5.65987	5.3	55	5.14244	5.8	66	5.71185	12.8	186	12.9599	7.2	75	7.29209	11.2	116	11.4054	944	77.8	190	1.00E-14	45/74 (60%)
comp93601_c0_seq3	NP_571942.1	heat shock factor protein 2	1.8758	0.0373756	7	98	6.84407	3.1	47	2.98228	6.3	106	6.22563	10.2	218	10.3083	10.6	162	10.6893	9.5	145	9.67533	1391	496	1277	e-140	251/349 (71%)
comp98655_c0_seq1	XP_003451917.1	PREDICTED: keratin, type II cytoskeletal 8-like	1.87456	0.00416339	10.3	253	10.1434	12.1	324	11.8024	8.8	257	8.66532	19.8	739	20.0609	16.3	435	16.4778	21.4	568	21.758	2423	230	586	3.00E-57	121/252 (48%)
comp103260_c0_seq1	NP_787032.1	elongation factor 1-alpha 1	1.8733	0.00177485	75.2	203	73.8585	133.2	392	129.585	62.6	202	61.808	160.2	658	162.097	191.8	565	194.223	147.1	430	149.48	267	125	314	3e-027	59/59 (100%)
comp97634_c2_seq7	NP_001104624.1	protein prune homolog 2	1.86471	0.0475117	4.4	94	4.28912	5.2	122	5.05781	5.6	143	5.48738	9.1	299	9.23752	9.5	223	9.61373	9.3	216	9.41679	2129	443	1140	e-124	230/302 (76%)
comp98043_c1_seq2	Q0P3X7.2	CV039_DANRE RecName: Full=UPF0545 protein C22orf39 homolog	1.85569	0.0340781	6.1	63	6.01185	6.2	70	6.06916	5.4	67	5.3769	12.4	194	12.5347	10.1	113	10.1881	9.8	109	9.93811	1018	160	406	6e-037	64/107 (59%)
comp33553_c0_seq1	NP_571338.1	elongation factor 1-alpha	1.84278	0.00576213	56.8	127	55.8248	100.6	245	97.848	53.9	144	53.2323	118.5	403	119.942	157.9	385	159.894	106.6	258	108.356	221	142	357	6.00E-35	67/73 (91%)
comp99227_c2_seq1	NP_001013465.1	speckle-type POZ protein-like A	1.84257	0.000206842	19.3	532	18.9306	17.8	536	17.3293	18.6	615	18.4042	33.6	1412	34.0198	33.8	1018	34.2253	33.6	1003	34.1007	2730	524	1349	e-148	258/274 (94%)
Contig3706	ACF21829.1	MHC class I antigen	1.84025	0.0348769	5.8	113	5.73525	6.1	129	5.94876	6.2	143	6.10378	9.8	290	9.96588	13.4	284	13.6188	9.6	201	9.74718	1914	62.8	151	5.00E-07	29/48 (60%)
comp101257_c2_seq2	NP_957179.1	tumor protein D54 isoform 2	1.8377	0.032431	6.8	126	6.65587	6.3	127	6.09537	5.6	124	5.50865	11.8	335	11.9818	10.5	213	10.6307	11.5	232	11.7093	1839	73.9	180	4.00E-13	34/45 (75%)
comp89239_c0_seq2	NP_957187.1	AMP deaminase 1	1.83661	0.0114904	17.4	531	17.0524	22.2	741	21.6208	9.8	360	9.72259	36.1	1679	36.5077	30.8	1028	31.1911	22.3	740	22.7055	3025	1208	3126	0	589/719 (81%)
comp97409_c0_seq4	NP_001032775.1	netrin-4 precursor	1.83536	0.0412486	4.4	35	4.3093	6.2	54	6.04081	6.5	62	6.41977	9.3	113	9.42022	10.8	94	10.9349	10.8	93	10.9403	789	321	822	4.00E-88	144/216 (66%)
comp100024_c0_seq2	NP_956649.1	ST3 beta-galactoside alpha-2,3-sialyltransferase 3a	1.83242	0.0483557	4.9	88	4.7678	6.3	125	6.1533	4.9	107	4.87538	11.6	320	11.739	8.2	162	8.29273	9.2	180	9.31788	1793	517	1332	e-147	251/325 (77%)
comp83379_c0_seq1	NP_999888.1	beta-enolase	1.82741	2.67668e-06	26.5	241	26.013	36.6	363	35.5994	28.9	315	28.5939	54.7	758	55.397	57.9	575	58.6392	52.8	520	53.6273	900	485	1249	e-137	235/270 (87%)
Contig5069	NP_001119858.1	sodium- and chloride-dependent taurine transporter	1.82575	0.0427471	5.6	143	5.46913	6.3	177	6.15061	5.3	163	5.24275	9.4	368	9.52958	10.7	299	10.8044	10.8	301	10.9991	2540	1167	3018	0	562/625 (89%)
comp85136_c0_seq1	NP_658910.2	glucose phosphate isomerase b	1.82464	0.00166709	53.9	932	52.9153	89.3	1683	86.8185	39.2	811	38.7236	113.9	2999	115.289	114.5	2161	115.922	98.7	1849	100.303	1711	1014	2623	0	492/553 (88%)
comp102675_c5_seq2	NP_001167405.1	Heterogeneous nuclear ribonucleoprotein U-like protein 1	1.82461	0.0115142	7.7	110	7.59476	10.3	160	10.037	8.8	149	8.65161	17.6	382	17.8578	15.9	247	16.1126	14.6	225	14.8427	1407	241	614	7.00E-61	113/130 (86%)
comp88858_c0_seq1	AAO62993.1	CD83	1.81921	0.0167471	9.5	105	9.28972	7.6	92	7.39544	7.2	95	7.06848	13.5	228	13.6582	14.9	181	15.13	15.1	181	15.3003	1098	66.2	160	2e-008	40/150 (26%)
Contig6475	XP_688253.2	PREDICTED: transmembrane protein C9orf91 homolog	1.81761	0.00998821	17.9	1621	17.5591	9.5	936	9.2121	9.6	1036	9.43776	17.6	2428	17.8079	23.3	2310	23.6417	25.3	2487	25.7398	8968	193	490	2.00E-48	101/194 (52%)
comp102382_c1_seq1	XP_002666777.1	PREDICTED: myosin-7-like	1.81518	0.000520432	230.4	2498	226.367	451	5328	438.68	322.6	4183	318.785	523.6	8635	529.819	686.4	8119	695.137	583.4	6848	592.917	1072	614	1583	e-176	309/359 (86%)
comp83873_c0_seq1	NP_991103.1	SET and MYND domain containing 1	1.81481	0.035935	40.9	746	40.2384	52.3	1037	50.821	25.8	562	25.4934	61.6	1708	62.3783	97.2	1932	98.4591	53.7	1058	54.5251	1801	697	1798	0	331/475 (69%)
comp54886_c0_seq1	NP_956991.1	creatine kinase S-type, mitochondrial	1.81474	0.000249416	67.5	699	66.3121	119	1343	115.759	77	954	76.112	144	2268	145.681	180.4	2038	182.67	146	1637	148.379	1024	548	1412	e-156	258/309 (83%)
comp101671_c4_seq1	XP_698073.1	PREDICTED: tumor suppressor candidate 5 homolog	1.81462	4.20797e-05	23.4	277	23.0187	30.3	390	29.4461	30.8	435	30.4004	59.2	1064	59.8669	47.8	617	48.4432	43.9	562	44.6218	1169	54.3	129	2.00E-07	26/55 (47%)
comp102554_c3_seq10	XP_003198959.1	PREDICTED: tripartite motif-containing protein 39-like	1.80871	0.0421256	3.6	9	3.56855	5.9	16	5.76411	8.4	25	8.3364	9.6	36	9.66487	11.1	30	11.2387	11.2	30	11.3653	245	107	267	2.00E-24	50/77 (64%)
comp103320_c0_seq1	XP_001342789.3	PREDICTED: keratin, type I cytoskeletal 13	1.80868	2.14032e-05	123.7	970	121.587	127.9	1092	124.365	128.3	1203	126.814	182.4	2175	184.594	232.3	1986	235.202	261.7	2221	265.994	775	274	701	4.00E-74	147/258 (56%)
comp97980_c1_seq1	XP_002667919.1	PREDICTED: natural killer cell receptor 2B4-like	1.80679	0.00176463	13.7	159	13.4429	14.9	189	14.5184	14	194	13.7939	30.3	535	30.6262	24.1	306	24.4435	21.3	268	21.6491	1149	100	248	3.00E-21	69/225 (30%)
comp102518_c0_seq8	XP_001345981.3	PREDICTED: interferon-induced protein 44	1.80673	0.0451166	6.9	123	6.7929	5.7	110	5.51957	4.9	104	4.83028	10.6	287	10.7319	10.3	200	10.4358	10.2	196	10.3423	1759	53.9	128	4.00E-07	25/42 (59%)
comp92284_c2_seq1	NP_571677.1	DNA-binding death effector domain-containing protein 2	1.80063	0.00745078	9.9	167	9.70277	10.3	189	9.97709	11.4	230	11.2382	19.4	498	19.5908	18.6	344	18.8836	18	330	18.319	1672	182	461	8.00E-46	96/131 (73%)
comp78766_c0_seq1	NP_956152.1	LIM domain binding 3	1.80056	0.000961172	45	667	44.2287	75.4	1218	73.3817	37.6	666	37.14	94.3	2126	95.4521	100.2	1620	101.494	85.2	1366	86.5442	1465	500	1288	e-142	251/291 (86%)
comp91813_c0_seq1	NP_001119855.1	serine/threonine-protein kinase SIK1	1.79792	0.0370387	10.2	124	9.99655	12.7	169	12.3788	11.7	170	11.5257	26.1	483	26.3645	22.1	294	22.3935	13	172	13.2485	1205	110	275	2.00E-24	69/137 (50%)
comp88301_c2_seq1	NP_957289.1	aminoacylase-1	1.79504	0.0230141	7.7	102	7.58124	8.4	121	8.17124	7	111	6.93829	14	282	14.1917	15.5	224	15.7302	11.3	162	11.5044	1307	690	1781	0	323/394 (81%)
comp102899_c0_seq1	NP_001099153.1	muscle creatine kinase b	1.79199	0.0387869	1916.1	30701	1882.84	2785.1	48615	2708.9	1198	22951	1183.73	3194.5	77849	3232.64	4615.8	80671	4674.39	2586.1	44853	2628.22	1584	717	1850	0	345/380 (90%)
comp101853_c2_seq3	NP_571763.1	ATPase, Na+/K+ transporting, alpha 1a.3 polypeptide	1.78869	0.00825798	25	242	24.5395	24.8	262	24.1387	21.7	251	21.4049	29.4	434	29.7978	51.2	541	51.8316	45.3	475	46.0207	958	87.4	215	1.00E-17	36/45 (80%)
comp92715_c0_seq1	NP_955862.2	ribosome biogenesis protein NSA2 homolog	1.78775	0	210.8	4837	207.089	231.6	5790	225.228	217.8	5976	215.17	380	13264	384.503	391.1	9792	396.095	390.3	9696	396.628	2269	493	1268	e-139	240/260 (92%)
comp33573_c0_seq1	NP_001035074.1	eukaryotic translation elongation factor 1 alpha 1	1.78724	0.00185038	80.8	662	79.3942	119.8	1069	116.485	61.2	600	60.5161	148.4	1849	150.145	179.9	1608	182.206	131.8	1169	133.954	810	145	367	3.00E-35	73/76 (96%)
comp33587_c0_seq1	NP_001120807.1	nucleolar RNA helicase 2	1.77914	0	178	5122	174.955	190.1	5957	184.874	196.2	6747	193.814	325.4	14236	329.244	336.1	10548	340.411	326.6	10170	331.907	2844	909	2348	0	468/672 (69%)
comp102430_c2_seq5	CBN80589.1	RNA-binding protein 6	1.7767	0.00890613	10.8	231	10.605	9.7	227	9.46866	11.3	288	11.1194	19.7	642	19.9563	17.7	413	17.9142	18.2	422	18.5107	2116	137	344	3e-029	124/389 (31%)
comp95105_c1_seq1	XP_001332594.2	PREDICTED: pyruvate dehydrogenase	1.77597	0.0205014	8	200	7.82157	8.1	221	7.8527	8.9	268	8.8143	14.8	564	14.9344	14.9	407	15.0385	14	380	14.199	2484	731	1886	0	358/409 (87%)
comp88100_c1_seq1	NP_001035010.1	protein-L-isoaspartate (D-aspartate) O-methyltransferase domain	1.77573	0.0481595	6.8	72	6.72535	5.8	66	5.6013	5.6	71	5.57738	10.9	174	11.0046	11.2	128	11.2964	9.7	110	9.81712	1040	59.3	142	4.00E-09	26/30 (86%)
comp103494_c0_seq1	XP_003453016.1	PREDICTED: creatine kinase S-type, mitochondrial-like	1.77383	0.000356119	59.4	299	58.3254	104	571	101.201	65.4	394	64.6356	116.4	892	117.814	147.8	812	149.654	135	736	137.174	498	189	480	3e-046	93/102 (91%)
comp96588_c1_seq1	XP_003198760.1	PREDICTED: heterogeneous nuclear ribonucleoprotein U-like protein	1.76859	0.0098937	9.6	156	9.47746	11.2	198	10.9294	10.7	207	10.5761	20.2	498	20.4852	16.7	295	16.9331	17.9	314	18.2266	1599	128	322	1.00E-29	67/140 (47%)
comp102151_c0_seq1	XP_002938253.1	PREDICTED: sialoadhesin-like	1.76517	0.0298748	7.9	55	7.73215	6.7	51	6.51434	7.9	66	7.80316	13	138	13.1359	14.3	109	14.4781	11.8	89	11.9546	691	66.6	161	7e-009	39/131 (29%)
comp86074_c1_seq4	XP_003199447.1	PREDICTED: cellular nucleic acid-binding protein	1.7589	0.0112508	9.9	211	9.68685	11.4	265	11.0537	9.8	251	9.69087	19.1	621	19.3035	16.4	382	16.5695	18.3	423	18.5545	2116	332	851	6.00E-91	145/161 (90%)
comp95581_c1_seq6	NP_001005304.1	sciellin	1.75859	0.000209938	28	254	27.5386	32.2	318	31.3255	31.6	342	31.1834	42.3	583	42.7977	57.6	569	58.2863	59	579	59.9785	896	78.6	192	6.00E-15	52/140 (37%)
comp101021_c0_seq15	XP_003447427.1	PREDICTED: neurabin-1-like	1.75301	0.0283179	8	154	7.86136	8.6	181	8.39495	7	160	6.86888	12.9	379	13.0997	13.7	288	13.8904	14.1	293	14.2907	1903	161	407	1e-036	78/117 (66%)
comp100091_c1_seq1	NP_001183988.1	hepatic leukemia factor b	1.74553	0.0157549	10.3	283	10.0739	9.3	280	9.05593	9.5	314	9.40007	16.3	684	16.4859	19	571	19.2042	14.7	439	14.9309	2729	379	973	e-105	200/300 (66%)
comp51731_c0_seq1	XP_001923586.1	PREDICTED: fibrinogen-like protein 1-like	1.74518	0.015944	9.7	136	9.51843	9.1	139	8.83901	10.2	171	10.0649	17.4	371	17.581	15.3	234	15.4735	17.1	260	17.3864	1388	453	1165	e-127	201/303 (66%)
comp84955_c0_seq1	XP_701288.5	PREDICTED: WD repeat- and FYVE domain-containing protein 4	1.73428	0.049282	6.6	108	6.44048	6.2	112	6.06841	7	138	6.9209	11.7	294	11.871	12	216	12.1701	10.1	181	10.3129	1629	147	370	2e-032	85/193 (44%)
comp94372_c0_seq2	NP_957159.1	non-specific lipid-transfer protein	1.73256	0.0263207	8	207	7.8889	9.6	271	9.38378	7.8	242	7.75622	13.8	543	14.0117	15.5	437	15.7353	14	391	14.2374	2549	969	2505	0	467/538 (86%)
comp93381_c2_seq2	XP_002666820.2	PREDICTED: protein phosphatase 1 regulatory subunit 12A	1.73126	0.0335659	8.8	317	8.62836	6.7	263	6.5041	7.8	335	7.66837	13.8	756	13.9327	13.6	535	13.7585	12.3	480	12.483	3569	923	2386	0	537/916 (58%)
comp36077_c0_seq1	NP_851295.1	claudin-like protein ZF-A89	1.7305	0.00693195	13.5	137	13.2293	12.6	140	12.2831	11.6	141	11.4505	18.3	283	18.5033	20.9	232	21.1667	25	275	25.3723	1006	222	565	4.00E-58	109/197 (55%)
comp94177_c1_seq2	NP_001038344.1	dual specificity protein kinase CLK2	1.73025	0.0155262	12.8	376	12.5304	11.2	361	10.9307	12.3	433	12.1354	25.2	1129	25.4751	15	482	15.1765	21.6	689	21.9384	2915	655	1690	0	311/339 (91%)
comp98482_c0_seq6	XP_003457837.1	PREDICTED: mitogen-activated protein kinase 12-like	1.72959	0.000926498	19.3	101	18.9412	17.2	98	16.6984	20.3	127	20.0299	32.9	262	33.2683	32.9	188	33.3112	30.9	175	31.3569	518	176	445	4e-042	81/100 (81%)
comp87600_c0_seq5	NP_001108199.1	ring finger protein 122-like	1.72733	0.0195496	9.6	57	9.46531	9.2	59	8.90173	9.6	68	9.49638	14.3	129	14.5042	18.4	119	18.6704	15.6	100	15.8661	585	269	688	9.00E-73	126/155 (81%)
comp101853_c0_seq1	ACD39825.1	sodium/potassium-transporting ATPase alpha-1 subunit	1.72708	0.0287504	5.4	12	5.29876	12.4	30	12.0359	11.3	30	11.1405	12.7	43	12.856	20.2	49	20.4426	16.6	40	16.8757	220	134	336	8.00E-30	64/73 (87%)
comp96823_c0_seq1	XP_002665624.1	PREDICTED: protein-glutamine gamma-glutamyltransferase K-like	1.72591	5.32046e-05	36.7	1162	36.0298	38.2	1320	37.1871	49.7	1884	49.1276	82.6	3981	83.5779	64.2	2220	65.0362	64.8	2224	65.8869	3133	873	2256	0	424/668 (63%)
comp102878_c0_seq1	XP_684086.4	PREDICTED: interferon-induced very large GTPase 1-like	1.7251	0.0252388	55.9	3229	54.8868	50.6	3184	49.174	54.2	3746	53.5496	75.6	6651	76.5474	73.2	4614	74.101	124	7757	125.98	5715	1326	3431	0	697/1550 (44%)
comp98239_c0_seq1	NP_956381.1	thioredoxin interacting protein a	1.72394	2.01986e-05	142.3	3438	139.858	155.9	4103	151.651	215.5	6225	212.966	312.5	11480	316.204	303.4	7994	307.25	256.1	6696	260.259	2388	667	1720	0	329/400 (82%)
comp102872_c1_seq23	NP_001028913.1	signal recognition particle 14 kDa protein	1.71904	0.00356681	11.8	350	11.64	16.4	529	15.9846	16.9	598	16.7253	25.6	1151	25.9181	24.4	787	24.729	26.3	841	26.7233	2921	184	466	4.00E-46	89/94 (94%)
comp99679_c2_seq16	XP_692471.3	PREDICTED: transducin-like enhancer protein 1	1.71866	0.0305586	7.5	168	7.37802	10.3	252	10.0553	7.1	189	6.98042	13.7	466	13.8567	16.1	392	16.2654	12.3	298	12.5042	2212	304	778	1e-079	169/292 (57%)
comp90974_c0_seq1	NP_997986.1	cysteine-rich motor neuron 1 protein precursor	1.71844	0.00527409	11.3	164	11.079	15.3	243	14.9151	14.8	258	14.6577	25.9	572	26.1636	23.6	375	23.9351	20.5	322	20.7837	1438	120	300	3.00E-27	85/312 (27%)
comp97305_c0_seq5	NP_957158.2	myotubularin-related protein 3	1.71773	0.0205029	9.3	369	9.15843	9.9	429	9.67419	9.4	446	9.30934	19.3	1162	19.5274	12.5	540	12.663	16.5	706	16.7421	3914	917	2370	0	466/792 (58%)
comp99558_c1_seq1	XP_428825.3	PREDICTED: LOW QUALITY PROTEIN: deleted in malignant brain tumors 1	1.71328	0.0498637	9.1	21	8.9084	4.4	11	4.2397	7.2	20	7.13509	12.2	43	12.3507	9.5	24	9.61919	13.2	33	13.3753	229	122	306	2.00E-26	55/76 (72%)
comp33611_c0_seq1	NP_999985.1	adenylosuccinate synthetase isozyme 1	1.71207	0.0300521	22	455	21.6245	27.5	620	26.7725	13.2	326	13.0299	33.1	1041	33.4988	45.5	1027	46.1161	27	604	27.4272	2044	810	2093	0	401/456 (87%)
comp101665_c0_seq20	ABA54970.1	CC chemokine SCYA124	1.70928	0.0252256	7.7	34	7.61035	11.5	55	11.1854	10.7	56	10.5415	13.2	88	13.3368	21.7	104	21.9941	15.4	73	15.612	434	89.4	220	2e-016	37/76 (48%)
comp102472_c0_seq12	NP_956570.2	nuclear receptor corepressor 1	1.7061	0.00180294	18	1561	17.6594	18.5	1750	17.9877	16.9	1757	16.7161	33.1	4378	33.5347	26.7	2532	27.0636	29.8	2803	30.2975	8587	2259	5854	0	1287/2087 (61%)
Contig6329	ADN37679.1	putative adhesion protein	1.70431	3.23704e-05	78.5	435	77.1124	97.4	588	94.7055	98.4	652	97.2013	179.8	1516	181.961	144.9	876	146.719	135.2	811	137.362	548	76.3	186	5e-012	40/112 (35%)
Contig1972	NP_957491.1	transformer-2 protein homolog beta	1.70423	0.0307468	8.5	156	8.32662	8.3	167	8.09885	8.9	196	8.79811	13.8	386	13.95	13	262	13.2127	16.3	324	16.5234	1820	177	448	3.00E-44	93/145 (64%)
comp96514_c1_seq1	XP_001922856.1	PREDICTED: forkhead box protein K2 isoform 1	1.70247	5.61023e-05	29.4	904	28.9256	31.9	1066	30.9909	28.5	1046	28.1472	50.8	2375	51.4543	48.5	1624	49.0961	51.1	1700	51.9723	3036	848	2192	0	446/592 (75%)
comp95619_c1_seq5	NP_001038773.1	UPF0471 protein C1orf63 homolog	1.70058	0.0342553	8.2	206	8.08878	7.3	200	7.13524	9.4	282	9.31224	14	534	14.1972	16	437	16.2123	11.7	316	11.8553	2474	72.8	177	1.00E-12	39/66 (59%)
comp98883_c0_seq3	NP_001189363.1	choline transporter-like protein 5-B	1.7	0.00813787	12.9	228	12.7073	14.8	285	14.432	11.3	238	11.1554	21	564	21.2834	19.3	371	19.5362	24.9	475	25.2942	1743	671	1731	0	326/433 (75%)
comp99815_c0_seq7	NP_001002728.2	chaperone activity of bc1 complex-like, mitochondrial	1.69909	0.0299451	6.4	182	6.26069	14.3	444	13.877	10.4	354	10.241	15.7	684	15.9313	17.4	541	17.5831	18.9	585	19.2272	2824	985	2547	0	499/621 (80%)
comp85027_c0_seq3	XP_003199888.1	PREDICTED: dual specificity protein kinase CLK4	1.69708	3.29254e-09	66.5	1722	65.37	64	1805	62.2566	65.7	2034	64.936	111.4	4386	112.735	100.8	2847	102.113	115.4	3234	117.299	2559	575	1481	e-164	263/324 (81%)
comp79660_c0_seq1	XP_002404243.1	transposase, putative	1.69698	0.0314331	8.4	113	8.23501	11	162	10.7266	6.6	106	6.49652	13.6	278	13.7175	17.1	252	17.3513	12.7	186	12.9511	1333	74.3	181	1e-010	62/232 (26%)
comp98137_c1_seq3	NP_001025315.1	transcription factor E2F6	1.69229	0.0468979	7.6	70	7.5139	7	70	6.82697	7.8	85	7.67318	13.7	191	13.8818	12.1	121	12.2715	11.5	114	11.6918	905	130	326	2.00E-30	66/109 (60%)
comp94175_c0_seq1	NP_919413.2	ornithine decarboxylase antizyme 2	1.69081	0.00267355	17.1	305	16.7964	19.3	376	18.8134	15	320	14.8203	28.2	766	28.5621	31.1	605	31.4789	26.2	506	26.6242	1764	166	419	7.00E-41	86/158 (54%)
comp97961_c3_seq5	XP_001923800.1	PREDICTED: titin	1.69025	0.0111067	26.3	7639	25.8179	45.6	14451	44.3756	21.8	7566	21.505	52.8	23349	53.4313	59	18707	59.7358	43.9	13814	44.6079	28743	15720	40794	0	7686/9252 (83%)
comp91375_c0_seq2	ACQ58309.1	Serum amyloid P-component precursor	1.68876	0.0331578	9.1	125	8.93524	9.5	143	9.28742	7.4	121	7.27396	12.9	270	13.0678	15.2	228	15.3985	15.1	225	15.367	1359	89.4	220	3e-015	41/113 (36%)
comp100020_c0_seq2	NP_954970.1	H1 histone family, member X	1.68389	0.000157182	27.1	666	26.5918	28.2	757	27.462	27.5	810	27.1987	43.3	1620	43.7958	44.2	1186	44.7409	49.7	1325	50.5474	2433	127	319	4.00E-29	62/82 (75%)
comp92766_c0_seq6	NP_001038458.1	cysteine desulfurase, mitochondrial	1.68152	0.0193757	10.7	213	10.5462	11.1	241	10.8417	10.1	239	9.95185	13.6	410	13.745	18.1	391	18.2911	21.1	453	21.4301	1962	743	1918	0	370/452 (81%)
comp33480_c0_seq1	XP_001342709.2	PREDICTED: NADH dehydrogenase	1.68077	2.29152e-06	47.3	642	46.5074	40.5	599	39.4254	42.7	692	42.1582	64.7	1335	65.4805	74.4	1101	75.3566	76.8	1127	78.0046	1341	143	360	3.00E-34	62/81 (76%)
comp98471_c3_seq3	XP_002662564.2	PREDICTED: cell adhesion molecule with homology to L1CAM (close	1.68037	0.00167753	21	216	20.5918	14.5	163	14.1186	23.1	285	22.8494	38.1	597	38.5354	32.1	361	32.5159	26.7	298	27.1436	1019	189	479	4.00E-48	95/188 (50%)
comp99866_c0_seq2	NP_001182542.1	multidrug resistance-associated protein 5	1.67392	0.001872	18.5	1016	18.1731	19.3	1153	18.7382	19.7	1291	19.4201	31.4	2624	31.7793	28.2	1687	28.51	35.1	2090	35.7183	5431	2014	5219	0	1031/1237 (83%)
comp98491_c0_seq5	ADI61826.1	endonuclease-reverse transcriptase	1.67274	0.0379047	6.6	77	6.4875	9.5	121	9.26263	10.5	147	10.4158	19.1	338	19.2818	11.9	152	12.0998	12.8	162	13.041	1153	93.2	230	2e-016	103/402 (25%)
comp88696_c0_seq1	NP_001093467.1	probable global transcription activator SNF2L1	1.67053	0.00271804	17.5	758	17.1644	17.4	822	16.9119	19	985	18.7579	31.2	2062	31.6148	27.7	1312	28.0698	29.7	1397	30.2248	4290	1746	4522	0	878/1037 (84%)
comp33489_c0_seq1	NP_956145.1	nucleolar GTP-binding protein 1	1.67014	1.94434e-05	34.8	982	34.1796	34.4	1058	33.4583	40.3	1361	39.8385	63.2	2712	63.9131	59.7	1837	60.4104	57.1	1745	58.0311	2791	1060	2741	0	528/623 (84%)
comp102828_c0_seq7	XP_688939.5	PREDICTED: deleted in malignant brain tumors 1 protein-like	1.66982	0.0267191	11.1	77	10.9518	8.2	62	8.01215	10.2	84	10.0476	13.7	144	13.8676	16.2	122	16.3946	18.6	139	18.8894	683	193	490	1.00E-49	84/125 (67%)
comp100832_c2_seq1	NP_001131138.1	periplakin	1.66455	5.15692e-11	152.6	9179	149.989	161.5	10581	157.092	152.1	10937	150.297	234.4	21439	237.199	248.1	16277	251.296	281.1	18301	285.725	5945	2344	6074	0	1210/1753 (69%)
comp97441_c0_seq1	NP_571861.2	cryptochrome-2	1.65475	0.0237381	11.2	186	10.9574	11.1	201	10.7585	9.7	194	9.61138	18.1	459	18.3085	19.2	350	19.4809	14.8	268	15.0848	1649	350	897	2.00E-96	173/241 (71%)
comp102382_c2_seq2	XP_001923213.1	PREDICTED: myosin-6-like isoform 1	1.65292	0.000977228	416.2	11085	408.979	745	21616	724.607	538.5	17149	532.099	818.3	33148	828.068	1031.4	29962	1044.44	914.8	26374	929.715	2633	1346	3484	0	721/877 (82%)
comp99355_c2_seq3	ADJ80991.1	CR1-3	1.65036	0.0353974	8.6	112	8.46044	8.8	124	8.51058	10.6	165	10.4821	13.9	276	14.1165	15.6	221	15.773	16	226	16.3114	1286	90.9	224	1.00E-15	48/96 (50%)
comp88434_c0_seq2	XP_689471.3	PREDICTED: ethanolamine kinase 1 isoform 1	1.64997	0.00131001	21.5	375	21.1182	20.1	383	19.5969	23.8	496	23.4908	37.3	991	37.7872	34	648	34.4785	34.9	660	35.5124	1725	400	1029	e-111	185/231 (80%)
comp98130_c0_seq2	ACQ57851.1	TPA-induced transmembrane protein homolog	1.64915	0.0137929	10.7	172	10.5285	13.6	237	13.181	14.2	273	14.0537	21	513	21.2618	22.4	392	22.6711	19.1	332	19.4172	1587	88.6	218	7e-015	48/94 (51%)
comp108026_c0_seq1	NP_001003727.1	kelch-like protein 31	1.64663	0.0462465	18.5	606	18.1807	26.2	935	25.4867	13.5	530	13.3722	26.9	1339	27.1997	41.6	1487	42.1499	25.8	915	26.2282	3238	1130	2922	0	549/622 (88%)
comp96280_c1_seq4	XP_002665101.2	PREDICTED: protein spire homolog 1-like	1.64611	0.0426654	8.2	245	8.09808	9	290	8.70917	9.1	324	9.00638	13.9	630	14.0994	13.2	429	13.3974	15.5	498	15.7273	2939	300	767	5.00E-81	147/214 (68%)
comp78928_c0_seq1	NP_001073655.1	forkhead box protein F1	1.63961	0.0477558	8.4	137	8.23559	9.5	170	9.28509	9	176	8.89767	17	423	17.217	16.5	295	16.755	9.9	175	10.0513	1616	582	1500	e-166	277/335 (82%)
comp95945_c1_seq1	XP_002667651.2	PREDICTED: NACHT, LRR and PYD domains-containing protein 14-like	1.63789	1.52922e-12	114.8	6176	112.817	103.2	6048	100.379	109.4	7036	108.089	163.3	13363	165.278	177.9	10436	180.114	186.6	10864	189.612	5318	149	376	2.00E-35	169/668 (25%)
comp93039_c3_seq3	XP_003497605.1	PREDICTED: ubiquitin-conjugating enzyme E2 H-like	1.63783	0.00230053	17.6	162	17.3318	25.2	252	24.4959	18.1	199	17.9049	33.4	466	33.7567	33.3	334	33.7616	31.4	312	31.8929	908	139	349	2.00E-30	74/101 (73%)
comp94091_c0_seq1	NP_001009895.1	PDZ and LIM domain 5 isoform 1	1.63297	0.04339	7.8	96	7.62536	11.6	156	11.2584	7.7	114	7.61523	16.8	317	17.0487	13.6	184	13.8087	13.1	175	13.2812	1223	321	822	8.00E-88	165/211 (78%)
comp33549_c0_seq2	CAJ82851.1	basic transcription factor 3	1.62844	8.56781e-12	154	1502	151.359	161.6	1717	157.207	139.5	1626	137.8	252.9	3751	255.935	256.8	2731	260.02	219.4	2316	222.991	964	286	732	9.00E-75	154/196 (78%)
comp87608_c0_seq1	NP_001013587.1	60S ribosomal export protein NMD3	1.62749	0.00309491	19	332	18.6427	21.1	402	20.5097	18.9	395	18.6533	30.7	816	31.0244	35.2	671	35.5991	28.6	542	29.0789	1730	876	2263	0	413/505 (81%)
comp79292_c0_seq1	NP_001001946.3	alcohol dehydrogenase 8a	1.6212	0.00960948	16	263	15.703	14.4	259	14.0505	15.6	307	15.4154	25.8	646	26.1159	26.8	481	27.1344	20.8	370	21.1076	1627	566	1458	e-161	278/378 (73%)
comp93794_c0_seq1	NP_001018598.1	centrosomal protein of 55 kDa	1.62022	5.70511e-05	33.9	1264	33.3578	38.2	1549	37.1419	39.3	1751	38.862	61.4	3479	62.1653	56	2274	56.7005	60.2	2428	61.222	3681	483	1242	e-136	270/464 (58%)
comp94098_c2_seq2	BAD92795.1	splicing factor, arginine/serine-rich 1 (splicing factor 2, alternate	1.61848	0.00972823	15.8	407	15.511	14.3	402	13.9198	16.1	496	15.8971	24	943	24.3333	25	702	25.2773	24.6	686	24.9792	2549	270	689	3.00E-69	143/203 (70%)
comp92123_c0_seq1	NP_997776.1	very long-chain specific acyl-CoA dehydrogenase, mitochondrial	1.61808	0.00177605	24.4	588	24.0205	21.6	565	20.9708	21.6	620	21.3002	35.2	1289	35.6534	30.4	797	30.7616	42	1093	42.6612	2378	1102	2849	0	552/660 (83%)
Contig5484	NP_001006068.1	delta(3,5)-Delta(2,4)-dienoyl-CoA isomerase, mitochondrial	1.61661	0.0221164	24	315	23.6296	25.3	361	24.6046	16.2	254	16.0239	27.7	552	28.0368	31.9	456	32.319	44.6	633	45.369	1295	212	539	5.00E-55	108/138 (78%)
comp99331_c0_seq3	NP_001002412.1	zinc finger FYVE domain-containing protein 19	1.61502	0.0225797	11.6	180	11.4212	11.7	197	11.3572	13	240	12.8068	19.7	465	19.9773	19.3	326	19.5436	18.7	313	18.9755	1531	456	1173	e-128	237/341 (69%)
comp89921_c1_seq1	NP_001005320.1	erbB-3a precursor	1.61502	0.00591449	17.1	372	16.7925	17.5	415	17.021	18.3	477	18.1084	24.7	819	25.0323	28.5	676	28.8315	30.9	729	31.442	2152	363	931	2.00E-97	230/489 (47%)
comp95708_c1_seq1	XP_003446597.1	PREDICTED: sodium/potassium-transporting ATPase subunit	1.61491	0.00914508	14.8	62	14.5131	18.4	84	17.8653	14.3	72	14.1739	20.5	131	20.7627	28.8	132	29.1936	26.2	119	26.6148	415	180	457	7.00E-44	85/111 (76%)
comp95088_c0_seq4	NP_001017654.1	tetratricopeptide repeat protein 5	1.6131	0.0125997	14.3	87	14.0859	14.1	93	13.6808	15.3	111	15.1139	23.5	217	23.7886	27	179	27.3819	18.9	124	19.1821	600	93.2	230	1.00E-19	45/52 (86%)
comp102872_c1_seq13	AAP49009.1	transposase	1.60618	0.0261581	16.9	41	16.5954	12.5	33	12.1362	9	26	8.85048	18.7	69	18.9103	21.5	57	21.7985	20.5	54	20.8837	240	64.7	156	6e-009	32/43 (74%)
comp97499_c0_seq1	NP_001018464.1	glycogen phosphorylase, muscle form	1.60087	0.00837519	100.8	3440	99.0736	129	4795	125.473	63.3	2584	62.5866	154	7993	155.867	174.3	6485	176.464	133	4911	135.138	3373	1565	4053	0	761/842 (90%)
comp95708_c3_seq1	ABR10300.1	sodium/potassium ATPase alpha subunit	1.59919	0.0118726	15	99	14.7504	16	115	15.5678	15.3	121	15.1615	20.6	207	20.8825	28.2	203	28.5766	24.1	172	24.4853	652	338	867	9e-091	170/217 (78%)
comp93039_c3_seq5	NP_958897.1	ubiquitin-conjugating enzyme E2 H	1.58864	0.0443256	7.2	128	7.11351	11.3	218	11.0076	12	254	11.8713	16	429	16.1427	16.7	322	16.9074	15	288	15.2924	1748	174	440	2.00E-43	84/95 (88%)
Contig6494	NP_998381.2	arginine and glutamate-rich protein 1-A	1.58788	8.29595e-07	62.1	406	61.0533	59.6	424	57.9311	61.9	484	61.2093	105.2	1046	106.502	88.2	629	89.3677	93.4	661	94.9716	646	67.8	164	6.00E-12	38/59 (64%)
comp101661_c1_seq1	NP_001002062.1	glycogenin 1b	1.5812	0.00137609	25.6	160	25.1505	27.3	186	26.5646	26.1	195	25.7781	42.4	403	42.892	40	273	40.5449	40.5	274	41.1516	618	303	777	5.00E-83	143/161 (88%)
comp102242_c2_seq4	NP_957451.1	rho GDP-dissociation inhibitor 2	1.57881	0.0178159	11.5	552	11.2939	15.3	800	14.8716	20.1	1157	19.908	22.6	1652	22.8854	27.4	1434	27.7205	22.9	1189	23.2432	4748	367	942	e-101	173/200 (86%)
comp101234_c0_seq6	NP_991107.1	actinin alpha 3b	1.57564	0.0486876	29.6	983	29.0781	41.3	1496	40.2075	19.4	771	19.1803	49.3	2493	49.932	55.6	2015	56.3163	35	1258	35.5551	3284	1658	4293	0	823/871 (94%)
comp82393_c0_seq1	XP_002661011.1	PREDICTED: c-C motif chemokine 25-like	1.56957	0.0396026	38.8	736	38.0916	33	683	32.117	47	1068	46.4849	80.4	2323	81.4038	55.2	1144	55.9402	47.8	982	48.5593	1877	95.9	237	9.00E-20	41/68 (60%)
Contig6331	XP_002123084.1	PREDICTED: similar to F19G12.2	1.564	0.0177752	12.6	355	12.3341	16.3	502	15.8469	16.8	567	16.5673	25.9	1112	26.1594	18	556	18.2516	26.4	809	26.8557	2796	204	519	2e-049	107/232 (46%)
comp101340_c0_seq4	AEG78403.1	NACHT, LRR and PYD domains-containing protein	1.56331	0.0439237	8.7	70	8.59681	12.3	107	11.9395	12.1	116	11.9808	19.9	242	20.1233	15.4	134	15.5486	15.6	135	15.841	791	74.7	182	4.00E-11	35/61 (57%)
comp101234_c0_seq7	NP_001161758.1	alpha-actinin-1	1.55864	0.016479	22.9	560	22.5075	27.3	726	26.5117	15.8	463	15.6498	36.2	1347	36.6565	38.8	1036	39.341	26.2	694	26.6506	2417	1169	3024	0	571/642 (88%)
comp96200_c0_seq1	NP_001018368.1	complement factor D precursor	1.55795	0.000600862	76.6	1673	75.2416	85.6	2037	83.2368	80	2090	79.0492	109.1	3624	110.356	114.9	2738	116.344	147.3	3484	149.709	2160	200	508	4.00E-51	92/137 (67%)
Contig4047	XP_002934702.1	PREDICTED: absent in melanoma 1-like protein	1.55578	0.0231248	13.7	309	13.4789	14.3	352	13.9509	15.1	406	14.894	20.4	699	20.6451	21.8	535	22.0494	23.8	580	24.1731	2227	570	1468	e-159	289/606 (47%)
comp80133_c0_seq1	XP_003200850.1	PREDICTED: lysosome membrane protein 2	1.54746	0.0119892	15.4	258	15.1439	21.6	394	21.0124	17.2	345	17.0304	29.2	744	29.5689	27.9	509	28.2281	25.4	461	25.854	1655	652	1682	0	323/473 (68%)
comp100245_c0_seq1	NP_001093575.1	ribonuclease like 2 precursor	1.54534	0.017376	24.2	251	23.7884	19	215	18.5137	23.2	287	22.8751	29.6	467	29.9677	29.3	331	29.6392	42.1	473	42.8314	1025	71.2	173	1.00E-12	42/118 (35%)
comp93961_c1_seq1	NP_001035019.1	RNA-binding protein 40	1.53938	0.0231147	18.1	124	17.7667	14.6	109	14.1898	12.8	105	12.6522	24	250	24.2533	23.9	179	24.2318	21	156	21.356	678	212	540	2.00E-55	108/168 (64%)
comp102937_c0_seq1	NP_775371.1	nascent polypeptide-associated complex subunit alpha isoform 2	1.53089	0	712	6086	699.666	738.3	6875	718.116	739	7552	730.147	1067.3	13875	1080.03	1130.9	10544	1145.28	1100.3	10180	1118.19	845	301	772	3.00E-82	168/215 (78%)
comp94098_c2_seq3	AAH56752.1	Sfrs1 protein	1.53062	0.000246877	39.1	798	38.4337	40.3	896	39.2085	42.5	1037	42.0027	61.6	1912	62.3508	57.2	1273	57.9275	64.8	1432	65.8964	2017	269	687	4.00E-69	141/186 (75%)
comp103591_c0_seq1	XP_002661973.1	PREDICTED: uncharacterized protein LOC389493-like isoform 1	1.52833	2.46186e-06	92.6	648	90.9672	101	770	98.2116	82	686	80.9884	122.8	1307	124.231	153	1168	154.917	138.6	1050	140.834	692	117	294	6.00E-27	55/73 (75%)
comp89565_c1_seq2	NP_954966.1	epithelial splicing regulatory protein 2	1.52674	0.0129462	18.1	159	17.7948	20.4	195	19.8287	18.3	192	18.0712	29.7	397	30.0836	26.2	251	26.541	29.4	279	29.8339	868	85.1	209	6.00E-17	41/50 (82%)
comp75205_c0_seq1	XP_682960.3	PREDICTED: homeobox protein koza	1.52153	0.0481095	12.1	119	11.9177	13.9	149	13.5579	10.6	124	10.4437	14.1	211	14.3077	19	203	19.2082	21.7	230	22.008	970	168	425	6.00E-42	111/225 (49%)
comp84680_c0_seq2	NP_997926.1	ictacalcin	1.52137	7.77073e-05	1209.7	7342	1188.72	1552.7	10266	1510.18	1614.1	11713	1594.86	1891.6	17461	1914.16	2363	15643	2392.94	2301.2	15118	2338.66	600	148	373	3.00E-36	69/91 (75%)
comp83285_c0_seq1	XP_001337447.1	PREDICTED: claudin-23	1.51881	0.00568127	22.6	539	22.1867	25.8	670	25.0577	23.9	683	23.6436	32.1	1166	32.4972	41.2	1074	41.7691	34.8	899	35.3568	2360	279	714	6.00E-75	149/288 (51%)
comp93249_c0_seq1	NP_956233.1	arrestin domain-containing protein 2	1.51748	0.00109292	30.6	692	30.0911	35.6	877	34.6493	35	945	34.5584	49.6	1705	50.1997	45.9	1132	46.5078	55.6	1360	56.5042	2234	733	1891	0	354/407 (86%)
comp100262_c0_seq6	XP_001920332.3	PREDICTED: neurotactin-like	1.51645	0.0143541	18.4	649	18.0649	19.6	754	19.0688	19.1	807	18.8909	29.3	1575	29.6835	28.3	1089	28.6395	27.6	1054	28.0311	3490	709	1830	0	336/475 (70%)
comp80697_c0_seq2	NP_001121743.1	interleukin 2 receptor, gamma a precursor	1.51207	0.00788353	20	237	19.6779	25.8	333	25.121	22.5	319	22.2746	35.2	633	35.5859	33.6	434	34.046	32.8	420	33.3187	1170	218	554	9.00E-57	112/221 (50%)
comp93223_c0_seq1	NP_001106979.2	interleukin 7 receptor precursor	1.50946	0.00740509	22	605	21.6552	23.2	694	22.5698	24.8	813	24.4729	32.2	1344	32.5724	33.7	1008	34.0889	38.1	1131	38.6792	2714	232	592	9.00E-61	142/395 (35%)
comp98791_c0_seq2	AAF36465.1	AF128120_1 autoimmune regulator	1.5071	0.00693842	25	300	24.552	27.1	354	26.3227	19.7	283	19.4778	37.1	678	37.5698	33.5	439	33.945	35.8	465	36.3603	1187	65.9	159	3e-008	38/132 (28%)
comp93576_c0_seq1	NP_001003488.1	pyruvate kinase isozymes M1/M2	1.50699	0.0223255	97.1	2384	95.4228	129.2	3455	125.648	67.6	1984	66.7847	145.1	5417	146.808	167.4	4482	169.498	123	3268	124.979	2427	885	2288	0	444/530 (83%)
comp86426_c0_seq3	XP_003438097.1	PREDICTED: UAP56-interacting factor-like	1.50126	0.00573247	23.1	484	22.7138	26.8	611	26.0525	26.8	670	26.4429	38.1	1212	38.5116	35.4	809	35.8708	39.8	902	40.4446	2070	137	345	2e-029	78/127 (61%)
comp97373_c0_seq1	XP_003421295.1	PREDICTED: poliovirus receptor-related protein 3-like	1.50001	0.0258731	12.5	221	12.2539	17.6	340	17.1287	20	423	19.7247	24.1	650	24.4028	27	521	27.2939	22.9	439	23.2571	1752	71.6	174	1e-009	64/257 (24%)
comp103021_c0_seq1	NP_956985.1	tubulin alpha-4A chain	-1.50139	1.51189e-12	435.1	7283	427.492	493.8	9005	480.246	436	8727	430.796	281.6	7169	284.918	317.1	5791	321.158	295.8	5361	300.658	1655	861	2224	0	419/441 (95%)
comp33223_c0_seq1	NP_001028918.1	transmembrane protein 251	-1.50187	0.032023	23.3	153	22.9014	22	157	21.3517	23.7	186	23.4139	15.6	156	15.8103	13.1	94	13.2937	16.5	117	16.7327	649	200	508	8.00E-52	98/141 (69%)
comp98403_c0_seq4	NP_001257465.1	magnesium transporter NIPA2	-1.50242	0.0382161	21.2	352	20.8631	21.7	392	21.1099	21.5	427	21.284	12.6	318	12.7617	16.1	292	16.3518	13.5	242	13.7044	1639	512	1319	e-145	266/367 (72%)
comp74160_c0_seq1	NP_001002306.1	28S ribosomal protein S33, mitochondrial	-1.50256	0.0246249	27	198	26.567	24.8	198	24.1382	23.9	209	23.5837	12.6	140	12.7189	17.8	142	18.0017	19.2	152	19.4863	724	140	354	7.00E-34	64/78 (82%)
comp97538_c1_seq2	NP_956315.1	thioredoxin domain-containing protein 9	-1.50327	0.0202349	27.1	522	26.661	24.8	520	24.1308	28.7	661	28.392	15	439	15.1815	19.6	412	19.8815	18.2	379	18.495	1902	402	1032	e-112	196/224 (87%)
comp100135_c3_seq3	NP_956374.1	keratin, type II cytoskeletal 8	-1.50334	0.000157267	1632.4	31802	1604.04	1442.6	30617	1403.09	1801.9	41973	1780.4	1067.1	31621	1079.89	1228.5	26107	1244.12	898.8	18955	913.466	1926	618	1593	e-177	318/435 (73%)
comp103512_c0_seq1	NP_001017778.1	cathepsin K precursor	-1.50388	1.81802e-08	176.6	2571	173.563	152	2410	147.82	174.3	3034	172.25	107.4	2377	108.65	113.3	1799	114.745	108.4	1708	110.167	1439	525	1353	e-149	246/328 (75%)
comp85813_c0_seq1	XP_688162.3	PREDICTED: thread biopolymer filament subunit alpha isoform 1	-1.50447	5.05449e-06	249.5	7030	245.214	236.6	7261	230.117	261.1	8795	257.997	193.1	8275	195.435	144.7	4447	146.556	150.8	4599	153.272	2785	636	1640	0	322/384 (83%)
comp79074_c0_seq1	NP_956587.2	DDRGK domain-containing protein 1 precursor	-1.50611	0.0189055	24.3	254	23.8632	27.9	318	27.1447	29.5	369	29.1548	16.2	258	16.4119	18.1	207	18.3744	19.1	216	19.3891	1034	216	549	3.00E-56	136/281 (48%)
comp107392_c0_seq1	NP_956002.1	basic leucine zipper and W2 domain-containing protein 1-A	-1.50695	0.00666889	35.7	523	35.063	37.9	605	36.8524	35.3	619	34.9001	23.3	520	23.6045	22.8	364	23.0566	25	397	25.43	1449	734	1895	0	375/406 (92%)
comp105295_c0_seq1	NP_001136427.1	mitochondrial inner membrane organizing system protein 1	-1.50818	0.00120274	52	281	51.1188	51.3	302	49.9165	51.3	331	50.6398	31.2	256	31.5325	36.2	213	36.6101	33.5	196	34.0675	534	134	337	4.00E-32	64/76 (84%)
comp100854_c1_seq1	NP_998186.1	glutaredoxin-related protein 5, mitochondrial	-1.50821	0.0330582	23.7	211	23.2925	23.6	229	22.9684	19.7	210	19.4958	13.4	182	13.6034	13.7	133	13.8718	16.6	160	16.8757	880	225	574	3.00E-59	113/157 (71%)
comp98483_c3_seq2	NP_958860.1	ADP-ribosylation factor 1	-1.50859	0.00118228	51.9	736	50.9971	54.4	841	52.9452	48.6	824	48.0158	36	777	36.453	32.6	504	32.9948	32.4	497	32.9028	1402	360	925	1.00E-99	177/180 (98%)
comp33591_c0_seq1	ACO13432.1	6.8 kDa mitochondrial proteolipid	-1.50897	4.62558e-06	97.4	786	95.6831	113.5	998	110.384	97.9	945	96.7462	58.9	723	59.593	71.4	629	72.3453	71.1	621	72.2293	798	57	136	8e-006	26/52 (50%)
comp87771_c1_seq1	NP_001038538.1	heat shock protein HSP 90-alpha	-1.51008	0.043119	19.1	573	18.7609	21.7	709	21.0915	19.2	688	18.9442	12.3	560	12.4145	13.8	453	14.0134	13	422	13.2014	2967	1167	3020	0	599/734 (81%)
comp53729_c0_seq1	XP_003451145.1	PREDICTED: putative aminopeptidase W07G4.4-like	-1.5109	0.000475152	59	1088	57.9773	60.5	1215	58.8258	59.1	1304	58.4381	39.5	1108	39.9772	36.7	739	37.2066	40.1	801	40.7822	1823	840	2169	0	409/525 (77%)
comp58736_c0_seq1	NP_956267.1	ubiquitin carboxyl-terminal hydrolase 14	-1.51111	0.0387036	19.6	342	19.2487	22.8	433	22.1424	20.1	419	19.8325	13	345	13.1473	14.3	273	14.5173	13.4	253	13.6052	1726	865	2235	0	432/490 (88%)
comp102092_c0_seq1	NP_997896.1	general transcription factor IIE, polypeptide 2, beta	-1.51129	0.0381582	18.9	147	18.594	22.2	188	21.606	21.7	202	21.488	12.4	146	12.5041	13.9	118	14.1021	14.6	123	14.8651	768	209	532	2.00E-54	112/149 (75%)
comp109733_c0_seq1	NP_001108388.2	cytochrome C oxidase assembly factor 3 homolog, mitochondrial	-1.51172	0.0380707	22.7	279	22.3439	20.2	270	19.6463	19.9	292	19.6665	11.2	209	11.333	15.5	208	15.7386	14.2	189	14.4619	1213	143	360	3.00E-34	74/103 (71%)
comp98741_c0_seq2	NP_001002461.1	thioredoxin	-1.51203	0.0113819	32.1	267	31.5157	30.9	280	30.0287	30.4	303	30.0779	18.3	232	18.5416	21.4	194	21.6354	21.1	190	21.4279	823	143	360	9e-032	67/102 (65%)
comp33347_c0_seq1	NP_775377.1	V-type proton ATPase subunit H	-1.51335	0.0189364	25.7	437	25.2239	28	520	27.2708	26.3	536	26.0187	18.2	470	18.3685	15.7	291	15.8698	18.1	334	18.4199	1683	904	2337	0	457/481 (95%)
comp87742_c0_seq1	NP_997889.1	alpha-aminoadipic semialdehyde dehydrogenase	-1.51497	0.00630323	35.7	755	35.0591	36.5	841	35.4824	35.7	904	35.303	21.9	706	22.1974	24.8	572	25.0956	23.4	535	23.7365	2092	937	2422	0	450/511 (88%)
comp100127_c0_seq4	XP_003198187.1	PREDICTED: ig heavy chain V-III region HIL-like	-1.51522	0.0102302	93.7	494	92.1096	65.8	378	64.0372	99.5	627	98.3184	56.9	456	57.5688	59.7	343	60.4253	51.7	295	52.5544	521	89.4	220	1.00E-18	44/99 (44%)
comp79435_c0_seq1	NP_991119.1	COP9 signalosome complex subunit 4	-1.5157	0.0099819	32.3	562	31.7412	32.4	614	31.5078	31.1	647	30.7313	20.7	548	20.9562	22.1	419	22.3588	19.4	366	19.7505	1720	771	1992	0	393/406 (96%)
comp88495_c0_seq1	ACM41859.1	PDZ and LIM domain 7	-1.51639	0.0307413	46.5	730	45.7222	55.3	945	53.7772	33.2	622	32.763	26.4	629	26.6746	33.8	578	34.2041	27.4	465	27.827	1551	325	832	4.00E-86	163/210 (77%)
comp34567_c0_seq1	NP_001018441.1	transcription initiation factor IIA subunit 2	-1.51776	0.00588846	35.7	226	35.1272	35	241	34.0342	38.1	288	37.6459	18.9	182	19.1536	27.3	188	27.6083	24.4	167	24.8006	625	215	547	2.00E-56	107/109 (98%)
comp99811_c2_seq10	NP_001002190.1	response gene to complement 32 protein	-1.5187	0.00121855	52.7	611	51.748	48.6	614	47.248	48.4	672	47.8642	33	582	33.3748	34	430	34.4086	30	377	30.5072	1147	145	367	4.00E-35	82/123 (66%)
comp94071_c0_seq1	NP_001070631.1	brain creatine kinase	-1.51876	0.0368052	21.2	49	20.8774	23.1	58	22.4529	18.1	50	17.916	14.5	51	14.7128	12.3	31	12.4793	13.6	34	13.841	228	60.8	146	2.00E-10	25/30 (83%)
comp107464_c0_seq1	NP_955932.2	mitochondrial import receptor subunit TOM34	-1.51948	0.00972876	32	700	31.4091	30.1	719	29.3123	33.3	873	32.9429	19.9	664	20.173	21.1	504	21.3666	20.8	492	21.0927	2165	433	1113	e-121	216/306 (70%)
comp72144_c0_seq1	NP_998322.1	solute carrier family 25 member 33	-1.51959	0.00361348	40.7	706	40.0371	41.5	784	40.3959	38.7	801	38.2015	24.5	646	24.8048	27.8	526	28.1832	26	488	26.4416	1713	564	1454	e-161	282/314 (89%)
comp103659_c0_seq1	NP_955887.1	26S proteasome complex subunit DSS1	-1.51995	0.00122678	49.4	459	48.572	49.6	502	48.2658	50	555	49.3918	28.7	406	29.09	34.6	350	34.9935	33.2	334	33.7698	918	87.4	215	1.00E-17	45/70 (64%)
comp97777_c2_seq1	XP_002723410.1	PREDICTED: ras-related C3 botulinum toxin substrate 1	-1.52136	0.0136234	33.3	95	32.7258	23.5	73	22.8482	29.6	101	29.2602	18.2	79	18.4263	18.3	57	18.5519	19.4	60	19.7482	282	191	485	4.00E-47	90/93 (96%)
comp102536_c0_seq1	XP_003200780.1	PREDICTED: probable G-protein coupled receptor 116-like	-1.522	0.00104436	54.4	1798	53.4307	44.7	1611	43.497	53.2	2105	52.6068	31.7	1596	32.1128	33	1189	33.3833	33.8	1211	34.3838	3269	472	1214	e-133	255/484 (52%)
comp37734_c0_seq1	NP_956159.1	cell division control protein 42 homolog	-1.52239	0.000720133	52.2	820	51.293	51.2	876	49.7864	58.5	1098	57.7611	33	788	33.3745	37.1	636	37.5879	34.6	588	35.1423	1553	385	988	e-107	186/191 (97%)
comp79447_c0_seq1	NP_998451.1	leukotriene A-4 hydrolase	-1.52243	0.00936464	32.7	732	32.1471	30.8	750	29.9264	32.1	860	31.7628	20	681	20.2498	20.8	507	21.0371	21	509	21.3579	2212	1063	2748	0	505/609 (82%)
comp33274_c0_seq1	NP_001083031.1	ras-related protein Rab-8A	-1.52266	0.0242765	23.3	188	22.8574	23.9	210	23.198	24.6	238	24.3352	15.5	190	15.6411	14.7	130	14.9334	16.2	142	16.4955	799	407	1046	e-114	204/207 (98%)
comp93502_c1_seq1	NP_001002742.1	trafficking protein particle complex subunit 1	-1.52711	0.0224884	26.1	148	25.6738	23.7	146	23.0114	23	156	22.7584	15.7	135	15.8564	14.7	91	14.9147	16.5	101	16.7401	560	264	674	3.00E-71	126/145 (86%)
comp36526_c0_seq1	NP_998289.1	small ubiquitin-related modifier 3-like precursor	-1.52712	7.44166e-05	74.9	993	73.5804	72.7	1051	70.7585	71.8	1138	70.916	43.5	877	44.0004	48.7	704	49.287	49.2	706	49.9835	1311	189	479	5.00E-48	92/92 (100%)
comp38873_c0_seq1	NP_001007767.1	stress-induced-phosphoprotein 1	-1.52721	0.0251901	23.1	420	22.7427	22.6	446	21.9427	24.3	528	24.0445	15.8	437	16.0221	14.1	279	14.274	15.2	298	15.4177	1794	936	2419	0	463/542 (85%)
comp98426_c0_seq1	AAA16654.1	immunoglobulin light chain	-1.52733	2.60832e-07	221	1491	217.154	207.1	1522	201.404	221.8	1789	219.124	129.5	1329	131.057	163.3	1202	165.402	126.1	921	128.162	667	246	628	5e-063	120/136 (88%)
comp96709_c0_seq1	NP_001103758.1	cytochrome P450, family 8, subfamily B, polypeptide 2	-1.52761	0.00436757	39	772	38.3607	35.3	761	34.3571	39.1	925	38.6545	20.2	609	20.4894	27.2	586	27.5114	25.7	550	26.112	1955	698	1802	0	339/491 (69%)
comp80109_c0_seq1	NP_956436.1	sorting and assembly machinery component 50 homolog A	-1.52824	0.0133187	29.3	554	28.8104	29.1	600	28.35	27	609	26.6345	16.5	473	16.655	19.8	409	20.096	18.7	382	18.9807	1868	849	2194	0	413/469 (88%)
comp84241_c0_seq1	NP_001028279.2	dyskerin	-1.52977	0.0354143	17.2	267	16.9084	22.4	378	21.7493	21.8	405	21.5692	13.6	320	13.721	13.8	234	14.0008	12.1	203	12.2827	1534	782	2019	0	392/432 (90%)
comp36696_c0_seq1	NP_998537.1	beta-centractin	-1.53028	0.00286654	40.7	597	39.9689	42.2	675	41.0596	40.3	708	39.8631	28	626	28.377	25	400	25.302	26.2	416	26.6104	1451	750	1936	0	374/376 (99%)
comp97047_c1_seq1	NP_001005590.1	serine/threonine-protein phosphatase 2A 65 kDa regulatory subunit A	-1.53053	0.00711729	32.9	1268	32.2879	33.4	1403	32.4595	34	1571	33.6424	20.5	1202	20.7238	22.3	937	22.5428	21.7	908	22.091	3815	1080	2793	0	551/581 (94%)
comp105004_c0_seq1	NP_001002077.1	U6 snRNA-associated Sm-like protein LSm6	-1.53075	0.00108139	49.8	200	48.939	51.2	224	49.8007	46.9	225	46.3017	28.2	172	28.4969	34.9	153	35.3723	32	139	32.4974	397	161	407	1.00E-40	79/80 (98%)
comp89965_c1_seq1	XP_683105.2	PREDICTED: rho guanine nucleotide exchange factor 15	-1.5312	0.0480553	19.1	142	18.7935	16.4	133	15.9931	18.5	164	18.2538	12.2	138	12.3664	10.6	86	10.7539	11.9	96	12.1395	734	266	680	1.00E-71	128/164 (78%)
comp80108_c0_seq1	NP_001032465.2	alpha-N-acetylgalactosaminidase	-1.53121	0.00558821	36.4	995	35.7861	32.7	972	31.7629	37	1208	36.5382	22.5	933	22.7204	22.7	676	22.9713	23	680	23.3673	2701	670	1728	0	317/431 (73%)
comp90373_c0_seq1	NP_571003.1	nucleoside diphosphate kinase 3	-1.53174	0.00289006	41.6	342	40.865	40.2	360	39.0832	40.7	400	40.1952	25.7	321	25.9701	26	233	26.3044	27	240	27.3997	813	300	768	8.00E-82	140/168 (83%)
comp54772_c0_seq1	NP_840073.2	methionine-R-sulfoxide reductase B1-A	-1.53255	0.000522817	57.5	640	56.5201	53.3	646	51.8344	54.9	731	54.2912	36.2	613	36.6545	36.6	444	37.047	33.6	405	34.1733	1100	186	471	3.00E-47	87/110 (79%)
comp100854_c3_seq1	NP_001103872.1	UDP-glucose 6-dehydrogenase	-1.53289	0.0404179	17.5	384	17.1667	21	502	20.3902	19.3	508	19.0989	12.4	414	12.5314	12.2	293	12.3757	12.5	297	12.6859	2173	919	2376	0	459/490 (93%)
comp100135_c3_seq7	NP_571231.1	keratin 5	-1.53346	0.0145617	1605.8	36531	1577.93	1134.1	28107	1103.07	1035.4	28163	1023.04	881.3	30494	891.835	780	19356	789.93	760.1	18717	772.452	2249	606	1562	e-173	305/354 (86%)
comp94157_c0_seq1	NP_001018355.1	urea transporter 2	-1.53396	0.0006241	57	1179	56.0336	47.6	1073	46.3337	55.9	1383	55.2772	33.6	1058	34.0459	36.2	817	36.6863	33.2	742	33.6936	2044	652	1681	0	320/421 (76%)
comp74363_c0_seq1	NP_957390.1	signal recognition particle 9	-1.53487	0.00964344	30.3	435	29.8009	31	484	30.1264	30.4	521	30.0169	16.8	367	17.0235	18.9	296	19.1592	23.1	358	23.4332	1418	167	423	2.00E-41	81/86 (94%)
comp102527_c3_seq1	NP_956997.1	Golgi reassembly-stacking protein 2	-1.53493	0.0171696	25.2	389	24.7472	26.4	444	25.6639	26.1	482	25.7877	17.2	405	17.4452	15	252	15.1469	17.6	295	17.9311	1527	484	1247	e-137	241/300 (80%)
comp98304_c0_seq15	NP_001079779.1	tropomyosin 4 b	-1.53579	0.0358685	110	2024	108.092	126.5	2536	123.054	78.7	1732	77.7893	69.1	1934	69.9332	84.8	1702	85.8795	48	956	48.7809	1819	326	836	2.00E-86	189/284 (66%)
comp98304_c0_seq10	NP_571639.1	amyloid beta A4 protein precursor	-1.53621	0.049911	53.9	2461	52.9153	91.9	4575	89.3765	81.3	4440	80.2863	51.7	3595	52.3374	59.2	2952	59.9698	34.6	1711	35.1503	4518	756	1953	0	377/448 (84%)
comp89944_c0_seq2	NP_001032507.1	ADP-ribosylation factor GTPase-activating protein 2	-1.53789	0.0412067	20.3	390	19.9296	19.5	409	18.9898	16.8	387	16.6316	12.5	366	12.6636	11.6	244	11.7807	12.1	251	12.2551	1901	753	1943	0	398/538 (73%)
comp96187_c0_seq2	NP_998133.1	protein HEG precursor	-1.53811	0.0400583	19.2	64	18.84	19.2	70	18.7224	18.8	75	18.5674	11.2	57	11.3611	12.4	45	12.5159	13	47	13.2193	330	62.8	151	5.00E-11	46/107 (42%)
comp91160_c0_seq1	NP_957454.1	3-hydroxyisobutyrate dehydrogenase b	-1.53838	0.00417787	34.1	553	33.5335	42	742	40.8808	35.2	682	34.7798	20.9	516	21.1859	25.3	448	25.6672	25	438	25.3768	1602	600	1547	e-172	306/329 (93%)
comp73813_c0_seq1	NP_001013363.1	RNA-binding protein 8A	-1.53934	1.09254e-05	85.1	657	83.6482	85.5	719	83.1731	90.9	839	89.8343	54.2	636	54.8267	56.4	475	57.1389	56.6	473	57.5389	763	275	704	2.00E-74	134/151 (88%)
comp71565_c1_seq1	NP_998275.1	glia maturation factor beta	-1.53986	0.00166535	44.4	262	43.6565	45	289	43.753	44.1	311	43.5809	29.8	267	30.1233	28.1	181	28.4953	27.4	175	27.8609	583	277	708	4.00E-75	133/142 (93%)
comp54853_c0_seq1	NP_997757.1	mitochondrial pyruvate carrier 2	-1.54024	8.7869e-05	72.1	1779	70.8275	67	1802	65.1843	68.4	2018	67.5672	40.7	1529	41.2171	46.1	1242	46.7191	45.8	1224	46.5604	2440	212	540	9.00E-55	99/116 (85%)
comp80511_c1_seq1	NP_955979.1	COP9 signalosome complex subunit 3	-1.5404	0.0347636	20.2	344	19.8559	19.8	368	19.2993	20.1	410	19.9024	11.9	308	12.0372	13	241	13.143	13.5	249	13.7322	1683	835	2158	0	415/423 (98%)
comp91270_c0_seq2	NP_998525.2	programmed cell death 6 interacting protein	-1.54041	0.0235244	23.4	1037	23.0101	24.6	1187	23.9306	21.2	1121	20.9187	13.5	909	13.6568	14.6	706	14.801	16.1	770	16.3245	4378	1269	3283	0	636/727 (87%)
comp90506_c0_seq1	NP_973722.1	archain 1b	-1.54213	0.00337791	37.3	1145	36.6732	37.7	1260	36.6671	40.3	1478	39.8113	22.8	1066	23.1177	25.7	860	26.0249	25.1	834	25.5222	3033	801	2068	0	417/512 (81%)
comp74918_c0_seq1	NP_956682.1	coiled-coil domain-containing protein 25	-1.54218	0.0216259	22.8	329	22.4126	23.2	365	22.5918	24.8	427	24.4632	12.5	275	12.6845	15.6	246	15.8335	17.1	267	17.3787	1426	335	860	4.00E-92	162/207 (78%)
comp90946_c0_seq1	NP_001001949.2	granulin-a precursor	-1.54339	0.000663967	50.5	463	49.5895	52.6	526	51.1867	51.9	569	51.2519	35	489	35.4618	30.8	308	31.1678	33	328	33.5654	907	166	421	2.00E-41	78/162 (48%)
comp96492_c0_seq21	NP_956588.1	UDP-N-acetylhexosamine pyrophosphorylase-like protein 1	-1.54347	0.0355201	18.4	52	18.041	19.1	59	18.5983	21.6	73	21.2995	12.1	52	12.2153	13.9	43	14.0953	11.7	36	11.9335	280	77	188	3.00E-15	35/53 (66%)
comp100574_c0_seq5	XP_001344731.2	PREDICTED: interferon-induced very large GTPase 1-like	-1.5435	0.0307376	18.5	109	18.1313	20.7	133	20.101	23.2	164	22.9422	13.4	120	13.5154	14.4	93	14.6161	12	77	12.2378	584	120	302	5.00E-28	65/204 (31%)
comp33796_c0_seq1	NP_991310.1	interferon regulatory factor 1	-1.54366	1.75525e-05	186.1	3249	182.862	175.8	3343	170.952	187.6	3916	185.356	106.6	2831	107.884	101.9	1941	103.216	141.8	2680	144.118	1726	359	921	4.00E-99	196/308 (63%)
comp54796_c0_seq1	NP_998635.1	tax1-binding protein 3	-1.54392	0.000323589	57.6	977	56.5949	56.1	1037	54.5788	59	1197	58.3131	34.7	894	35.0642	37.8	699	38.2566	37.6	690	38.1892	1677	229	585	3.00E-60	113/124 (91%)
comp95499_c0_seq1	NP_571637.1	bcl2-associated X protein, a	-1.54497	0.00548938	36.3	513	35.6472	32	493	31.1256	34.4	582	34.0111	23.9	514	24.1833	20.7	320	21.009	20.8	318	21.1128	1398	293	751	2.00E-79	138/187 (73%)
comp79347_c0_seq2	NP_001074122.1	2-oxoisovalerate dehydrogenase subunit beta, mitochondrial	-1.54503	0.0255851	25.1	431	24.6869	20.4	381	19.8279	20.9	428	20.6169	13.4	350	13.5738	15.4	288	15.5858	13.5	250	13.6817	1696	648	1671	0	310/376 (82%)
comp54661_c1_seq1	NP_956417.1	RAB11a, member RAS oncogene family, like	-1.54752	0.00459774	34.8	227	34.1886	36.6	260	35.5789	34.9	272	34.452	19.8	196	19.9874	21.9	156	22.1987	25.9	183	26.334	645	315	808	1.00E-86	159/169 (94%)
comp89622_c0_seq1	XP_002200092.1	PREDICTED: similar to PL-5283 protein	-1.54839	0.00780962	32.5	147	31.9467	27.2	134	26.4591	33.7	182	33.2636	17	117	17.2162	20.9	103	21.1491	21.5	105	21.8025	447	85.9	211	2e-015	38/45 (84%)
comp93555_c3_seq2	NP_956969.1	protein RER1	-1.54882	0.0129186	25.5	451	25.0784	27.3	526	26.5749	28.7	607	28.3858	16.4	442	16.6414	18.5	356	18.7034	16.9	324	17.2138	1747	342	876	7.00E-94	165/196 (84%)
comp97248_c5_seq4	NP_956351.1	chitinase domain-containing protein 1 precursor	-1.5505	0.0107844	24	160	23.5858	33.5	243	32.5461	27.9	222	27.5215	15.1	153	15.2709	17.6	128	17.8274	21.5	155	21.8309	659	287	734	5.00E-78	135/187 (72%)
comp83154_c0_seq2	NP_001107298.1	G protein-coupled receptor 116 precursor	-1.55059	1.99106e-12	202.1	791	198.555	224.4	957	218.263	223.1	1044	220.391	135.9	809	137.498	141.7	605	143.485	134.7	571	136.946	387	54.3	129	8e-006	30/89 (33%)
comp98314_c0_seq1	NP_001002631.1	DNA fragmentation factor subunit alpha	-1.5507	0.00793939	31.7	509	31.1767	30.7	537	29.8847	30.1	578	29.7735	19.3	470	19.4919	20.1	351	20.3126	19.3	335	19.605	1586	320	820	2.00E-87	172/309 (55%)
comp55224_c0_seq1	NP_775373.1	PHD finger-like domain-containing protein 5A	-1.55117	0.0142012	23.4	140	22.9732	27	176	26.2403	28.4	203	28.0143	16	146	16.2215	16.4	107	16.5892	17.6	114	17.8734	592	245	626	1.00E-65	110/110 (100%)
comp71455_c0_seq1	NP_957244.1	programmed cell death protein 6	-1.55133	8.22562e-05	65.9	802	64.7626	64.1	850	62.3637	73.1	1064	72.2572	39.7	734	40.1319	46.2	613	46.7689	43	567	43.7464	1203	364	934	e-101	172/185 (92%)
comp97052_c0_seq1	AAG27458.1	AF305694_1 latent nuclear antigen	-1.55193	1.64547e-05	77.8	689	76.4066	84.1	812	81.8145	80.9	857	79.9248	52.1	702	52.71	44.4	429	44.9486	57.4	551	58.3811	876	75.5	184	3e-011	40/184 (21%)
comp111335_c0_seq1	NP_998124.1	translocase of outer mitochondrial membrane 40 homolog, like	-1.55428	0.0277173	22.1	309	21.7203	19.4	296	18.9044	21.5	360	21.2814	11.9	254	12.0889	13.4	205	13.6147	14.6	221	14.8426	1382	496	1276	e-140	245/338 (72%)
comp73510_c1_seq1	NP_001001889.1	catenin, beta 2	-1.55459	0.0495285	13.7	57	13.5054	23	104	22.3886	18.6	92	18.332	12.4	78	12.5133	11.9	54	12.0885	10.7	48	10.8663	410	254	648	5.00E-66	128/136 (94%)
comp33551_c0_seq1	NP_001017871.1	myosin, light chain 10, regulatory	-1.55625	0.0475931	645.8	6656	634.534	1153.1	12948	1121.52	971.5	11973	959.917	429.7	6736	434.798	664.5	7471	672.926	658.6	7348	669.298	1019	305	781	3.00E-83	150/155 (96%)
comp75355_c0_seq1	NP_001038771.1	dnaJ homolog subfamily C member 8	-1.55651	0.0285145	18.9	218	18.593	21	263	20.3803	22.1	305	21.8767	13.3	233	13.4553	12.8	161	12.9737	13.1	163	13.2828	1139	408	1049	e-114	197/237 (83%)
comp92656_c3_seq1	NP_001139254.1	collagen alpha-2(V) chain precursor	-1.55753	9.14501e-05	65.4	3746	64.2935	64.7	4033	62.8912	67.2	4598	66.3678	47.6	4144	48.1574	36.8	2296	37.2321	40.2	2490	40.8327	5660	1085	2805	0	592/1041 (56%)
comp96000_c0_seq1	NP_001002374.1	methylmalonate-semialdehyde dehydrogenase	-1.5582	0.00391392	36.1	1070	35.5121	37.9	1221	36.8189	33.2	1176	32.8238	21.6	972	21.8425	24.5	792	24.835	21.6	691	21.9119	2927	960	2482	0	471/525 (89%)
comp53565_c0_seq1	NP_001003412.1	clathrin interactor 1	-1.55842	0.0115729	26.7	754	26.2532	26	800	25.3084	29.3	987	28.9013	15.8	677	15.9604	17.7	545	17.929	18.3	559	18.5966	2790	762	1968	0	397/548 (72%)
comp72736_c1_seq1	NP_998600.1	GSK3-beta interaction protein	-1.55888	0.000963972	45.1	388	44.2912	46.3	434	45.0131	48.6	500	48.0004	27.6	362	27.9794	30.4	285	30.7382	30.4	283	30.8661	851	206	525	1.00E-53	106/133 (79%)
comp78560_c0_seq1	NP_001006073.1	angiopoietin-related protein 7 precursor	-1.55935	0.0494246	16	282	15.6809	18.9	363	18.3397	14.7	310	14.4968	8.8	237	8.92309	11.1	214	11.243	11.4	218	11.5821	1747	525	1353	e-149	245/321 (76%)
comp93063_c0_seq1	NP_001003521.1	17-beta-hydroxysteroid dehydrogenase 14	-1.56013	1.98539e-05	75.9	906	74.5868	79.9	1039	77.7163	77.4	1104	76.4349	47.5	862	48.0491	50.5	658	51.1807	49.1	634	49.8692	1180	421	1083	e-118	210/271 (77%)
comp103902_c0_seq1	NP_001001399.1	translocon-associated protein subunit beta precursor	-1.56064	2.86618e-05	77.4	696	76.0542	70.4	690	68.5055	76.1	818	75.172	46.2	632	46.7601	47.6	467	48.2145	47.4	461	48.1309	889	316	809	2.00E-86	155/158 (98%)
comp95564_c0_seq1	NP_956370.1	methionine--tRNA ligase, cytoplasmic	-1.56258	0.0460093	55.1	1282	54.1707	31.9	808	31.0206	43.7	1216	43.2115	35.3	1249	35.7341	24.7	627	25.0317	22.3	562	22.6894	2299	1055	2727	0	500/608 (82%)
comp102984_c0_seq1	NP_001160054.1	cysteine-rich protein 1 (intestinal)	-1.56318	1.03113e-13	500.7	4001	491.991	464.4	4043	451.705	506.8	4842	500.729	275.5	3348	278.752	307.5	2680	311.365	343.7	2973	349.295	790	171	432	7.00E-43	73/77 (94%)
comp100753_c0_seq3	NP_001018333.1	caspase-6	-1.56333	0.0162747	39.8	386	39.1415	44.6	471	43.3944	30.5	353	30.1033	30.1	443	30.4157	25.5	270	25.8679	16.7	175	16.955	958	288	738	3.00E-78	148/263 (56%)
comp100135_c3_seq8	P18520.1	ION3_CARAU RecName: Full=Intermediate filament protein ON3	-1.56373	0.00270152	172	4382	169.057	216	5993	210.071	230.6	7022	227.829	162.6	6300	164.568	110.1	3060	111.539	116.4	3210	118.324	2518	608	1567	e-171	313/388 (80%)
comp81695_c0_seq1	NP_001002131.1	26S proteasome non-ATPase regulatory subunit 8	-1.5644	4.42061e-05	70.9	1309	69.6393	69.9	1407	68.0098	70.6	1559	69.751	42.3	1187	42.7572	46.4	934	46.9471	44.3	886	45.0358	1826	489	1260	e-138	245/267 (91%)
comp102799_c1_seq4	XP_003201179.1	PREDICTED: u6 snRNA-associated Sm-like protein LSm3-like isoform 1	-1.56585	0.0160401	25.6	242	25.1701	22.9	236	22.302	24.7	279	24.4041	15.4	221	15.5634	14.4	148	14.5438	16.2	166	16.4963	934	153	387	1.00E-37	81/102 (79%)
comp33583_c0_seq1	NP_997922.1	tyrosine 3-monooxygenase/tryptophan 5-monooxygenase activation	-1.56636	3.57494e-12	194.7	2369	191.3	217.4	2882	211.45	197.5	2873	195.108	137.1	2538	138.767	117.1	1554	118.563	128.6	1694	130.699	1203	369	946	e-102	188/225 (83%)
comp98220_c2_seq2	AAD08649.1	MHC class I alpha chain	-1.56694	0.0483713	31.8	178	31.2688	20	122	19.4721	20.8	139	20.535	13.4	114	13.5594	15.4	94	15.6015	16.8	102	17.1198	553	135	341	5.00E-30	69/129 (53%)
comp43539_c0_seq1	NP_997792.1	ubiquitin-fold modifier 1 precursor	-1.56702	0.0157808	25.4	262	25.0017	25.4	285	24.7102	22.6	278	22.3101	12.7	199	12.8578	15.9	179	16.1387	17.5	195	17.7792	1018	167	422	1.00E-41	84/85 (98%)
comp85216_c0_seq1	NP_956667.1	sorcin	-1.56758	4.68809e-06	89.8	917	88.199	80.1	892	77.951	93.5	1142	92.374	53.7	835	54.3782	55.5	618	56.1603	56.2	621	57.0683	1010	284	727	6.00E-77	134/148 (90%)
comp89484_c0_seq1	NP_001032791.2	importin subunit beta-1	-1.56764	0.0351796	19.7	936	19.3585	20.2	1046	19.6557	15.9	906	15.7584	13.5	977	13.6815	11.5	594	11.6072	10	514	10.157	4697	1618	4191	0	826/876 (94%)
comp95990_c2_seq1	NP_999869.1	cytosolic non-specific dipeptidase	-1.56889	9.97861e-05	64.1	1379	62.9814	61.1	1433	59.4644	64.5	1658	63.6828	38.6	1262	39.0258	39.7	931	40.174	40.7	948	41.3681	2127	813	2099	0	396/474 (83%)
comp89053_c1_seq1	NP_956511.1	voltage-dependent anion-selective channel protein 2-like	-1.56902	4.08177e-06	90	1593	88.4287	87.6	1690	85.2368	88.3	1869	87.2521	52.3	1409	52.9581	58.5	1129	59.2132	56	1074	56.9628	1750	510	1314	e-144	248/281 (88%)
comp79952_c0_seq1	NP_001009902.2	peptidyl-prolyl cis-trans isomerase H isoform 1	-1.56981	0.0402264	17.3	237	16.9537	16.2	243	15.7937	19.1	313	18.83	9.9	207	10.0261	12.9	193	13.0443	10.2	152	10.3889	1358	365	938	e-101	166/177 (93%)
comp90349_c0_seq1	NP_958868.1	eukaryotic peptide chain release factor subunit 1	-1.56985	0.014976	24	566	23.6285	24.8	637	24.1614	25.2	709	24.8917	14.9	532	15.0375	16.9	435	17.1576	14.6	373	14.8778	2327	848	2192	0	430/443 (97%)
comp111979_c0_seq1	NP_001025456.1	villin 2	-1.57069	0.0260551	21.5	416	21.147	21.4	451	20.8302	18.9	436	18.6393	13.4	395	13.5955	12	253	12.1513	13.3	279	13.5509	1911	731	1888	0	375/583 (64%)
comp92380_c1_seq3	NP_001020680.1	serine/threonine-protein phosphatase 6 regulatory subunit 2	-1.5722	0.0331713	15.8	505	15.5246	21.5	748	20.8926	19.1	731	18.8988	12.1	590	12.2807	12.6	440	12.7799	10.6	367	10.7796	3160	718	1854	0	395/853 (46%)
comp33562_c0_seq2	NP_956297.1	H3 histone, family 3C	-1.57249	0.0016029	43.7	384	42.9267	42.1	403	40.9321	37.9	398	37.4169	24.9	333	25.2049	26.3	252	26.616	26.2	249	26.5953	869	265	676	4.00E-71	136/136 (100%)
comp97937_c0_seq3	NP_956638.1	kynurenine--oxoglutarate transaminase 3	-1.57304	0.00498459	35.1	740	34.4945	30.5	700	29.6469	32.2	812	31.8319	18.9	607	19.158	21.9	504	22.1971	20.4	465	20.71	2084	518	1334	e-147	246/414 (59%)
comp82856_c0_seq1	NP_571870.2	proteasome alpha 6b subunit	-1.57364	0.000501466	52.9	663	52.0246	49.3	673	47.9814	47.8	716	47.2495	30	572	30.3903	31.8	434	32.176	32	434	32.5382	1238	421	1081	e-118	206/252 (81%)
comp96076_c1_seq2	NP_001013045.1	ba1 globin, like	-1.57398	0.000914451	1344.2	11612	1320.88	1931.7	18179	1878.84	1744	18013	1723.19	971.4	12763	983.002	994.8	9374	1007.46	1172.1	10960	1191.18	854	206	524	2.00E-53	98/148 (66%)
comp102622_c0_seq2	NP_001099071.1	prostasin-like precursor	-1.57475	5.58086e-05	67	1070	65.7874	66.9	1164	65.0241	66.7	1275	65.9262	37	900	37.4667	45.8	799	46.4143	42.6	737	43.2948	1580	347	889	2.00E-95	153/274 (55%)
comp98323_c0_seq1	NP_956873.1	cytochrome b-245, alpha polypeptide	-1.57489	0.000992974	46.3	1029	45.4575	41.7	1011	40.5793	45.8	1218	45.2509	29.5	997	29.8215	27.1	658	27.464	27	650	27.4355	2199	236	603	4.00E-62	119/183 (65%)
comp88384_c0_seq1	NP_001017870.1	PDZ and LIM domain protein 1	-1.57596	2.50804e-06	91	1699	89.4082	92.7	1885	90.1276	89.2	1991	88.1139	54.1	1536	54.7292	56.2	1145	56.9294	60.1	1215	61.0899	1846	534	1375	e-151	262/323 (81%)
comp73274_c0_seq4	NP_998803.1	myosin light chain alkali, smooth-muscle isoform	-1.57652	0.00278219	31.9	138	31.3221	43.9	207	42.6879	40.2	208	39.7031	23.4	154	23.6666	19.3	91	19.5146	29.7	139	30.1437	428	135	341	8.00E-33	66/67 (98%)
comp77934_c0_seq1	NP_001018432.1	pleckstrin homology-like domain family A member 2	-1.57693	0.0315089	59.1	586	58.0881	41.7	450	40.5289	54.1	641	53.4364	36.3	547	36.7131	41.8	452	42.3326	18.6	200	18.9421	980	186	473	2.00E-47	93/137 (67%)
comp80207_c0_seq1	NP_955884.1	60S ribosomal protein L7-like 1	-1.57916	0.00796324	27.5	340	27.0286	27.5	370	26.7245	31	458	30.6196	17.6	331	17.8163	17.1	231	17.3502	18.9	253	19.2165	1222	384	985	e-106	188/247 (76%)
comp34407_c0_seq1	NP_001161373.1	small nuclear ribonucleoprotein polypeptide G isoform 1	-1.57972	3.64422e-05	70	361	68.7627	67.8	381	65.9376	70.2	433	69.3622	40.5	318	41.0125	45	253	45.5316	44.1	246	44.7703	510	142	357	2.00E-34	70/76 (92%)
comp99509_c0_seq1	NP_001007303.1	annexin A3b	-1.58016	0.0046623	31.6	567	31.0488	33.6	657	32.6881	32.4	695	32.0063	17.9	488	18.0936	21.9	429	22.1956	21	407	21.2944	1774	446	1148	e-125	228/314 (72%)
comp55236_c0_seq1	NP_001007765.1	39S ribosomal protein L16, mitochondrial	-1.5804	0.00719568	29.3	361	28.7451	29.6	398	28.794	29.1	430	28.7948	16.9	317	17.0907	18.4	248	18.6575	19.5	260	19.7806	1220	263	673	1.00E-70	131/222 (59%)
comp97217_c0_seq14	NP_957238.1	eukaryotic translation initiation factor 6	-1.5823	0.0017103	40.5	578	39.8221	40.2	625	39.1236	38.6	658	38.1252	23.3	506	23.6043	25.6	398	25.9076	25.3	390	25.6726	1410	472	1214	e-133	235/245 (95%)
comp62974_c0_seq1	NP_955963.1	DNA-directed RNA polymerase II subunit RPB7	-1.58245	0.0119804	25.1	298	24.6164	23.6	306	22.9664	27.8	395	27.4407	14.8	268	14.9895	17.3	225	17.5605	15.5	199	15.7062	1176	322	824	4.00E-88	159/172 (92%)
comp73271_c0_seq1	NP_998059.1	lectin, galactoside-binding, soluble, 2a	-1.58286	0.00038287	49.3	388	48.4471	48.2	413	46.8542	55.2	519	54.4995	29.3	351	29.6748	36.7	315	37.1615	29	247	29.4674	778	197	501	7.00E-51	90/126 (71%)
comp33759_c0_seq1	NP_001034446.1	microfibrillar-associated protein 2 precursor	-1.58287	0.000851037	50.5	295	49.5804	49.8	317	48.4072	59.4	415	58.6577	41	365	41.536	30.3	193	30.6473	28	177	28.423	578	172	435	2.00E-43	91/143 (63%)
comp94154_c0_seq2	XP_694907.2	PREDICTED: estradiol 17-beta-dehydrogenase 12	-1.58289	0.0133276	22.9	289	22.5137	28.6	393	27.8166	22.7	342	22.406	14.6	281	14.8218	12.9	178	13.1014	18.6	254	18.9057	1247	477	1227	e-135	226/322 (70%)
comp63369_c0_seq1	NP_998064.1	splicing factor, arginine/serine-rich 9	-1.58322	0.0126979	23	254	22.5958	23.9	287	23.1973	28.2	372	27.8308	14.3	241	14.5162	15.3	184	15.4653	17.1	204	17.3393	1092	292	748	3.00E-79	147/182 (80%)
comp92895_c0_seq1	NP_957024.1	NADH dehydrogenase	-1.5833	0.0492431	14.3	275	14.0087	17.2	361	16.7084	15.3	353	15.1227	8.9	262	9.03671	11.9	251	12.0805	8.3	173	8.42016	1907	266	681	3.00E-71	118/169 (69%)
comp93168_c1_seq1	NP_001186969.1	guanine nucleotide-binding protein GI/GS/GO gamma-5 subunit	-1.58393	0.00798147	28.5	102	27.9906	28.5	111	27.6757	28	120	27.6938	17.3	94	17.4656	16.4	64	16.5935	19.1	74	19.4023	354	96.7	239	3.00E-21	48/69 (69%)
comp85622_c0_seq1	NP_955995.2	selenide, water dikinase 1	-1.58416	0.0426879	16.2	246	15.921	17.8	295	17.3468	15.6	283	15.4032	10.7	247	10.8237	10.1	168	10.2729	10	164	10.1412	1501	783	2021	0	384/392 (97%)
comp75943_c0_seq1	NP_001032479.1	ubiquitin-conjugating enzyme E2 variant 1	-1.5854	0.00548788	31.1	532	30.5983	30.6	569	29.7345	31.1	635	30.7149	19.9	516	20.0946	19.6	365	19.8347	18.1	335	18.4094	1689	288	738	6.00E-78	138/147 (93%)
comp86357_c0_seq4	CBN80705.1	C4b-binding protein alpha chain	-1.58581	0.0383626	18	58	17.7181	18.8	66	18.3187	14.8	57	14.6438	11.4	56	11.583	10.5	37	10.6792	10.1	35	10.2156	318	82.4	202	3.00E-14	35/82 (42%)
comp98304_c0_seq14	NP_957228.2	tropomyosin alpha-1 chain	-1.58641	0.035825	104.8	2340	102.998	104.5	2542	101.66	69	1842	68.1855	45.1	1531	45.6281	80.3	1955	81.3031	47.3	1143	48.0694	2207	363	932	e-100	204/274 (74%)
comp81572_c0_seq1	NP_001005592.1	cytochrome c oxidase subunit 6A1, mitochondrial	-1.58665	9.62338e-15	227.9	1314	223.942	255.8	1607	248.84	235.9	1626	233.051	137.8	1208	139.396	148	931	149.912	160.5	1002	163.162	570	173	438	8.00E-44	80/109 (73%)
comp77714_c0_seq1	NP_999924.1	legumain precursor	-1.58727	9.04551e-06	75.6	1091	74.3226	78.5	1234	76.379	81.9	1413	80.952	51.1	1121	51.7066	46.7	734	47.2432	48.5	757	49.2721	1426	634	1634	0	300/416 (72%)
comp87819_c0_seq1	NP_001032463.1	protein phosphatase 1 regulatory subunit 7	-1.58743	0.0308854	18.8	202	18.4775	18	211	17.5362	19	244	18.7703	11.7	191	11.8296	12.8	150	12.9637	10.1	118	10.3129	1062	597	1540	e-171	306/345 (88%)
comp33793_c0_seq1	XP_685374.1	PREDICTED: ATP synthase subunit f, mitochondrial isoform 1	-1.58785	9.52801e-08	199.9	995	196.46	208.2	1129	202.538	214.6	1277	212.046	108.1	818	109.357	149.2	810	151.106	128.8	694	130.924	492	163	413	5.00E-41	71/89 (79%)
comp81691_c0_seq1	NP_958889.1	transitional endoplasmic reticulum ATPase	-1.58839	5.66686e-07	101.4	3094	99.5902	100.8	3353	98.0602	96.8	3534	95.6648	61.7	2864	62.4185	58.3	1940	58.9991	65.2	2155	66.2755	3018	1415	3663	0	730/806 (90%)
comp100604_c0_seq2	NP_001007061.2	protein PRRC1	-1.58991	0.0252515	20.2	681	19.8544	18.9	693	18.3572	20.5	826	20.2526	12.1	622	12.2785	13.3	490	13.4975	11.5	418	11.6438	3332	597	1538	e-170	317/440 (72%)
comp101117_c0_seq2	NP_956466.1	transcriptional regulator Myc-B	-1.5909	0.0390416	17.6	187	17.3174	16.8	194	16.3232	16.2	206	16.0434	11.1	179	11.2237	11.8	137	11.9869	8.4	96	8.49416	1049	174	440	1.00E-43	104/211 (49%)
comp94257_c0_seq1	NP_958858.1	exportin-2	-1.59245	0.0350067	17.2	610	16.873	17.7	685	17.2153	17.7	750	17.4466	11	595	11.1435	10.3	401	10.4798	11.2	432	11.4171	3512	1770	4584	0	888/971 (91%)
comp100553_c0_seq2	NP_001188500.1	tight junction protein ZO-2 isoform 2	-1.59311	0.0280338	16.2	729	15.8927	20	984	19.4907	20.8	1119	20.5159	13.1	898	13.2553	10.6	519	10.6902	11.5	561	11.6854	4456	1457	3771	0	784/1212 (64%)
comp92385_c0_seq1	NP_001071002.1	UDP-glucose:glycoprotein glucosyltransferase 1 precursor	-1.59317	0.0353653	17.2	875	16.8619	17.3	961	16.8262	17.8	1083	17.5516	11.4	886	11.5605	10.4	578	10.5238	10.5	579	10.6607	5041	2524	6542	0	1250/1526 (81%)
comp85549_c0_seq1	NP_001002622.1	interferon regulatory factor 8	-1.59366	0.0336009	18.3	267	18.0246	18.7	296	18.1555	16.3	283	16.0668	10.8	240	10.9701	10.4	165	10.5241	11.7	184	11.8681	1439	620	1599	e-178	311/431 (72%)
comp104263_c0_seq1	NP_001028280.1	transmembrane emp24 domain-containing protein 9 precursor	-1.59536	8.1057e-07	95.6	1492	93.9331	89.9	1528	87.4049	100.4	1874	99.2221	57.8	1372	58.4855	61	1039	61.8034	57.6	974	58.5892	1543	365	936	e-101	185/223 (82%)
comp36850_c0_seq1	NP_001003467.1	suppressor of cytokine signaling 1	-1.59576	0.00687122	28.2	294	27.7016	29.4	334	28.5934	28.2	352	27.8926	20.6	327	20.8617	19.3	220	19.5851	13	147	13.2338	1031	207	527	1.00E-53	106/201 (52%)
comp101448_c0_seq1	NP_957337.1	splicing factor 3A subunit 2	-1.59588	0.0146887	22.9	357	22.5344	24.1	409	23.4565	22.9	427	22.667	14	331	14.1465	14.4	245	14.6113	14.7	248	14.9568	1539	395	1016	e-110	196/241 (81%)
comp90261_c0_seq1	NP_001187506.1	proteasome subunit alpha type-2	-1.59672	0.00341668	33.5	680	32.9466	32.1	710	31.2552	34.8	843	34.3493	19.6	604	19.8145	22.3	493	22.5681	20	438	20.2761	2005	442	1136	e-121	224/234 (95%)
comp106863_c0_seq1	NP_957010.1	protein Asterix	-1.59736	0.00245895	35.4	230	34.7482	36.7	260	35.6895	35.2	274	34.8132	23.1	229	23.4252	23.5	167	23.8379	19.5	137	19.7758	643	194	493	4.00E-50	92/98 (93%)
comp96209_c0_seq7	NP_001073498.1	arrestin domain-containing protein 3	-1.59759	0.0276595	19	241	18.6994	19.6	271	19.1048	18.1	274	17.8793	13.4	258	13.5542	10	138	10.1167	11.5	158	11.7133	1252	174	440	2.00E-43	85/93 (91%)
comp92045_c0_seq1	NP_001076267.1	14-3-3 protein beta/alpha-A	-1.59772	7.07265e-15	232	4410	227.996	234.4	4854	228.009	241.5	5487	238.568	140.1	4051	141.806	152.8	3167	154.698	143.2	2947	145.572	1879	446	1148	e-125	226/244 (92%)
comp35959_c0_seq1	NP_001038754.1	prefoldin subunit 2	-1.59816	0.0152992	23	277	22.5746	23.8	313	23.1764	21.9	316	21.6579	13.2	242	13.3536	14.2	187	14.3989	14.9	195	15.1839	1192	213	542	2.00E-55	108/118 (91%)
comp78036_c0_seq1	NP_001075218.1	zinc finger protein 346	-1.5985	0.0434005	16.6	184	16.3237	15.4	186	14.9926	15.6	207	15.444	10	168	10.0915	9.6	116	9.72314	9.7	116	9.83261	1095	372	956	e-103	191/289 (66%)
comp89571_c0_seq1	NP_001002745.1	inositol monophosphatase 1	-1.59922	0.0256528	17.7	371	17.4108	20.2	460	19.614	20.1	504	19.8914	10.6	339	10.7718	12.3	281	12.4594	12.8	290	13.0033	2070	464	1195	e-131	224/278 (80%)
comp76699_c0_seq1	NP_001017557.1	septin-10	-1.60019	0.00307979	33.7	721	33.1006	34.1	796	33.2029	34	869	33.5513	21.3	694	21.5727	20.9	487	21.124	20.4	473	20.7477	2116	695	1793	0	343/404 (84%)
comp90487_c0_seq1	NP_001038436.1	bone morphogenetic protein 8A	-1.60053	0.0339896	17	409	16.7081	17.4	455	16.888	17.8	511	17.5555	10.1	368	10.1788	10.9	286	11.0387	11.1	289	11.28	2378	697	1798	0	341/411 (82%)
comp90780_c1_seq2	XP_003211698.1	PREDICTED: caspase-1-like	-1.60113	0.018628	22.9	206	22.4598	19.1	188	18.6234	22.2	239	21.9142	10.9	149	10.9994	16.9	166	17.0999	11.7	114	11.8755	891	60.8	146	7.00E-07	38/88 (43%)
comp84675_c0_seq1	NP_001002355.1	thimet oligopeptidase	-1.60113	0.0478877	14.1	423	13.8124	16.5	541	16.0505	14.8	533	14.6368	9.3	426	9.41851	9.6	315	9.71821	9	293	9.14125	2975	1182	3059	0	580/686 (84%)
comp76325_c0_seq1	NP_001002297.1	guanine nucleotide-binding protein-like 3	-1.6029	0.0173829	20.7	331	20.3768	20.5	356	19.9123	24.1	459	23.7635	13.1	318	13.255	12.9	224	13.0288	14.1	244	14.3518	1578	482	1240	e-136	232/350 (66%)
comp54642_c0_seq1	XP_003198253.1	PREDICTED: dolichyl-diphosphooligosaccharide--protein	-1.60387	1.7629e-06	93	335	91.4135	86.4	339	84.0481	83.8	361	82.8442	49.3	270	49.8854	55	216	55.6886	57.2	223	58.1406	356	74.7	182	1.00E-14	37/37 (100%)
comp99913_c10_seq9	XP_003200010.1	PREDICTED: clathrin light chain B-like isoform 2	-1.60561	0.00331781	35.7	2013	35.1142	31.5	1934	30.6519	31.8	2142	31.423	16.4	1406	16.6061	21.4	1312	21.6232	22.9	1397	23.2833	5569	282	722	2.00E-75	146/213 (68%)
comp94362_c0_seq1	NP_956101.1	nuclear protein localization protein 4 homolog	-1.6058	0.0285348	18.2	505	17.8847	17.9	542	17.4402	18.9	626	18.6446	11.8	500	11.9896	10.5	319	10.674	11.4	342	11.5724	2743	1099	2842	0	534/624 (85%)
comp91506_c0_seq1	NP_956863.1	TSC22 domain family protein 3	-1.60676	0.00329189	34.2	719	33.5962	39.8	911	38.6761	49.1	1234	48.4915	26.3	842	26.639	26	597	26.3562	23.1	526	23.4831	2079	138	347	2.00E-32	72/73 (98%)
comp34581_c0_seq1	NP_571583.1	coatomer subunit zeta-1	-1.60831	4.32528e-05	65	711	63.8349	60.2	718	58.57	65.5	857	64.7081	37.6	626	38.0546	38.7	462	39.1902	40.4	479	41.0897	1082	347	891	7.00E-96	177/177 (100%)
comp92639_c0_seq1	XP_696748.3	PREDICTED: asparaginyl-tRNA synthetase, cytoplasmic	-1.60865	2.42115e-05	62.5	1606	61.3742	66.9	1874	65.0687	73.7	2265	72.7943	38.2	1492	38.6058	43.7	1225	44.2306	42.4	1181	43.122	2542	971	2511	0	470/559 (84%)
comp98304_c0_seq1	NP_999887.1	dipeptidyl peptidase 1 precursor	-1.60905	0.0482262	16.4	822	16.0701	17.3	950	16.8746	10.8	652	10.7197	9.7	740	9.79541	11	601	11.1012	6.5	354	6.6124	4969	694	1791	0	319/453 (70%)
comp104197_c0_seq1	NP_001017700.1	protein mago nashi homolog	-1.61116	1.69435e-05	69.9	622	68.6631	69.3	672	67.4008	70.5	750	69.6279	39.4	533	39.8386	42.9	417	43.4927	45.8	441	46.5137	880	301	772	3.00E-82	146/147 (99%)
comp90127_c0_seq2	NP_775365.1	ATP-dependent RNA helicase DDX19B	-1.61132	0.0181719	21	804	20.6733	20.7	860	20.0916	21.5	984	21.2784	12.9	752	13.0923	12.8	532	12.9245	12.9	532	13.07	3778	814	2102	0	416/487 (85%)
comp101176_c4_seq1	NP_955842.1	transmembrane emp24 domain-containing protein 2 precursor	-1.61166	0.000752817	41.5	339	40.7572	41.6	370	40.4174	45.4	444	44.8928	24.2	301	24.5028	28.9	258	29.307	25.4	225	25.8462	808	187	476	6.00E-48	94/98 (95%)
comp74940_c0_seq1	NP_001161426.1	V-type proton ATPase subunit D	-1.61263	0.0125996	25.7	419	25.2816	21.6	384	21.0515	23	448	22.733	14.5	358	14.6257	14.6	259	14.7651	13.8	244	14.0666	1610	423	1087	e-118	223/248 (89%)
comp98339_c1_seq1	NP_991105.1	NAD(P)H dehydrogenase	-1.61286	0.00020661	55.3	1182	54.3418	54.5	1268	52.9661	53.6	1371	53.0082	26.9	874	27.2064	39.2	913	39.6583	33.6	777	34.1308	2113	432	1112	e-121	201/268 (75%)
Contig4342	NP_001017858.2	complement component 1 Q subcomponent-binding protein,	-1.61308	0.0144441	22.4	477	22.0341	21.5	498	20.9011	23.6	600	23.3086	12.3	398	12.4481	15	348	15.1881	13.9	321	14.1674	2103	372	954	e-103	188/291 (64%)
comp74558_c1_seq2	NP_001032500.1	myelin expression factor 2 isoform 1	-1.61338	0.0148694	22.6	208	22.18	22.9	230	22.2837	21.4	236	21.164	13.8	194	14.0069	14	141	14.2057	13	130	13.2449	911	229	583	3.00E-60	126/216 (58%)
comp84049_c0_seq1	NP_001188051.1	aldose reductase	-1.61391	0.000374367	50.2	883	49.3261	43.8	840	42.6342	48.5	1019	47.8718	28.2	754	28.5188	28.7	550	29.0286	30	572	30.5296	1739	612	1577	e-172	300/316 (94%)
comp91288_c0_seq1	NP_998552.1	phosphoglycerate kinase 1	-1.61394	1.16693e-07	106.5	2491	104.62	114.1	2907	110.93	95.7	2678	94.5888	64.6	2299	65.3767	66.1	1688	66.9822	62.1	1573	63.1216	2313	773	1997	0	383/417 (91%)
comp54245_c0_seq1	NP_956347.1	translocon-associated protein subunit gamma	-1.61409	2.11234e-06	75.1	695	73.7869	87.8	885	85.3691	90.2	998	89.1075	54.3	765	54.9921	50.1	506	50.7565	49.9	500	50.7194	915	322	824	3.00E-88	162/166 (97%)
comp59290_c0_seq1	NP_001008579.1	muscle-related coiled-coil protein b	-1.61421	0.0443175	20.6	376	20.2585	24.7	490	23.9872	13.9	304	13.7747	10.6	293	10.6889	14.6	290	14.7627	10.9	216	11.1194	1803	466	1200	e-131	244/318 (76%)
comp87961_c0_seq1	XP_001331784.1	PREDICTED: Golgi phosphoprotein 3-like isoform 1	-1.61473	0.0221172	17.3	88	16.9954	22.7	126	22.1096	18.9	115	18.6782	9.6	74	9.67661	12.3	68	12.408	14	77	14.2085	503	68.9	167	2.00E-12	46/84 (54%)
comp94174_c0_seq2	NP_861422.2	annexin A5	-1.6159	4.52654e-05	65.3	1386	64.1455	58.4	1351	56.8095	62.8	1593	62.0024	38.9	1255	39.327	41.5	962	42.0654	33.2	764	33.7836	2099	469	1206	e-132	234/317 (73%)
comp89221_c0_seq1	NP_001002676.1	branched-chain-amino-acid aminotransferase, mitochondrial	-1.6164	0.000796092	39.1	827	38.4393	44.6	1027	43.3713	42.3	1068	41.7474	25.3	813	25.5861	24.8	573	25.1635	26.6	608	27.0011	2090	605	1560	e-173	297/390 (76%)
comp102223_c1_seq24	XP_699168.3	PREDICTED: glucose-6-phosphate 1-dehydrogenase	-1.61749	0.0273049	18.2	579	17.9186	16.9	584	16.421	19.3	732	19.0513	10.9	528	11.0637	10.4	359	10.497	11.8	406	12.0049	3139	932	2408	0	453/515 (87%)
comp54711_c1_seq1	NP_958921.1	tyrosine 3-monooxygenase/tryptophan 5-monooxygenase activation	-1.61845	2.28345e-10	151.4	2664	148.731	143.5	2751	139.547	153.2	3223	151.327	86.8	2324	87.851	90.7	1742	91.8886	95	1810	96.5504	1740	385	988	e-107	193/214 (90%)
comp99582_c0_seq2	NP_998227.1	ubiquitin-like modifier-activating enzyme 1	-1.61949	0.000273285	49.4	2153	48.5382	48.7	2311	47.3371	49.2	2564	48.6123	30.5	2024	30.8954	29.8	1416	30.1612	29.2	1379	29.7038	4309	1872	4850	0	923/1058 (87%)
comp91496_c0_seq1	NP_001167100.1	Ser/Thr-rich protein T10 in DGCR region	-1.61995	0.0146661	21.8	321	21.4613	23.8	381	23.144	20.6	362	20.3539	14.1	316	14.3048	13.5	217	13.7075	12.6	200	12.7758	1453	437	1123	e-120	210/273 (76%)
comp91285_c0_seq2	NP_001136246.1	alanine aminotransferase 2-like	-1.62069	0.0373141	16.4	316	16.1566	16.1	337	15.6551	15.6	359	15.4364	9.9	288	9.97008	9.4	198	9.56476	9.9	206	10.0633	1900	849	2194	0	408/490 (83%)
comp88685_c0_seq1	NP_001003762.1	actin related protein 2/3 complex, subunit 4, like	-1.6207	0.00543109	29.6	110	29.0376	30.6	124	29.7408	25.6	114	25.3082	14.5	82	14.6563	18.5	75	18.7058	19.1	77	19.4208	368	196	497	4.00E-51	101/101 (100%)
comp92067_c0_seq2	NP_991117.1	atp6v0c-like protein	-1.62151	4.17551e-10	143.8	2491	141.347	139.9	2639	136.055	148.3	3070	146.501	85.8	2260	86.8289	87.2	1647	88.2983	89.2	1672	90.6478	1712	220	561	2.00E-57	122/147 (82%)
comp83622_c0_seq2	NP_956065.1	ras-related C3 botulinum toxin substrate 1	-1.62155	0.00875299	27.5	357	27.0518	24	339	23.3394	24.6	381	24.2796	12.7	251	12.8779	16.2	229	16.3949	17.3	243	17.5931	1282	380	975	e-105	185/192 (96%)
comp100530_c3_seq1	NP_998559.1	glutathione S-transferase, alpha-like	-1.62274	0.0261363	20.2	427	19.8281	16	370	15.6106	18.4	465	18.1592	10.8	347	10.9101	8.4	195	8.5553	13.9	319	14.1532	2092	310	795	2.00E-84	158/223 (70%)
comp101059_c0_seq1	NP_898895.2	thioredoxin reductase 3	-1.62401	0.00170002	34.8	1087	34.1733	34.9	1190	33.9912	38.7	1446	38.2309	21	997	21.2225	21.6	735	21.8319	23.1	782	23.4895	3090	1041	2692	0	498/600 (83%)
comp35911_c0_seq1	NP_001003650.1	ubiquitin-fold modifier-conjugating enzyme 1	-1.62483	0.0303943	14.1	115	13.8433	18.4	164	17.937	19	185	18.7285	8.2	102	8.31355	9.2	82	9.32616	13.8	122	14.0317	807	335	859	2.00E-92	156/164 (95%)
comp95325_c0_seq1	NP_957423.1	nuclear receptor coactivator 4	-1.62494	0.0111081	25	899	24.5868	19.5	763	18.9596	26.3	1131	26.0132	15.6	851	15.7586	16.2	633	16.3566	11.1	431	11.2624	3552	613	1580	e-175	332/619 (53%)
comp94111_c0_seq2	NP_956287.1	ADP-ribosylation factor 6a	-1.62499	0.0104679	25.8	815	25.3028	22.6	780	22.0023	23.6	893	23.3158	14.6	703	14.7778	14.3	492	14.4319	14.7	502	14.891	3129	361	926	2.00E-99	175/175 (100%)
comp55040_c0_seq1	NP_001187788.1	troponin I slow skeletal muscle	-1.62506	0.0092326	62.8	518	61.743	102.9	924	100.067	92.5	912	91.4202	53	665	53.669	45.3	407	45.8352	58	518	58.9925	815	394	1011	e-107	200/200 (100%)
Contig4455	XP_002662988.1	PREDICTED: RING finger protein 166-like	-1.6255	0.0324236	16.9	312	16.6532	15.4	308	14.9368	17.9	394	17.686	9.2	259	9.36026	9.7	194	9.78347	11.5	229	11.6786	1820	166	420	5.00E-41	81/232 (34%)
comp90328_c0_seq2	NP_705955.2	translocating chain-associated membrane protein 1	-1.62583	0.0288077	16.9	307	16.6424	17.8	351	17.2881	17.7	384	17.5064	11.7	323	11.8556	9	177	9.06563	11	216	11.1877	1792	566	1458	e-161	277/369 (75%)
comp33214_c0_seq1	NP_001017769.1	high mobility group protein B3	-1.62628	0.00146578	36.3	260	35.624	38.3	299	37.2223	36.3	311	35.836	21.1	230	21.3374	21.5	168	21.7483	24.5	190	24.8732	709	309	791	1.00E-84	145/161 (90%)
comp92835_c0_seq1	NP_998517.2	ADP-ribose pyrophosphatase, mitochondrial precursor	-1.62649	0.0127629	24.2	425	23.8098	20.3	388	19.7497	23.4	491	23.1333	12.4	331	12.5556	14.5	277	14.662	14.2	269	14.3989	1734	424	1091	e-119	211/335 (62%)
comp88832_c0_seq1	XP_002664506.1	PREDICTED: neutral alpha-glucosidase AB-like	-1.62658	0.00820436	25.4	1025	24.9181	24.4	1074	23.7223	26.7	1292	26.4145	14.1	866	14.2545	16.2	715	16.4226	16	701	16.2824	3996	1674	4335	0	785/937 (83%)
comp88988_c0_seq1	NP_942104.2	tubulin, beta 2c	-1.62777	5.15294e-08	107.4	944	105.528	111.3	1066	108.272	105.2	1106	103.978	63	842	63.7312	65	623	65.8007	67.8	645	68.8914	869	485	1249	e-137	239/257 (92%)
comp96592_c0_seq1	NP_001002211.1	phosphatidate phosphatase PPAPDC1B	-1.62788	0.00966993	25.4	302	24.9256	23.8	309	23.1718	23.9	340	23.5997	13.5	244	13.6356	15.7	204	15.908	15	193	15.2197	1177	377	969	e-105	181/266 (68%)
comp99081_c3_seq2	NP_958479.1	V-type proton ATPase subunit C 1-A	-1.62835	0.026612	16.6	243	16.3025	17.9	286	17.4331	19.1	334	18.8444	10.2	228	10.3568	10.8	173	10.9658	11.4	181	11.6021	1448	714	1842	0	357/383 (93%)
Contig4061	NP_955886.1	26S proteasome non-ATPase regulatory subunit 11B	-1.62902	0.00876508	24.9	1190	24.5126	23.7	1231	23.0389	26.2	1495	25.8984	14.5	1055	14.7143	15.8	822	15.9978	14.9	769	15.1348	4716	751	1940	0	393/422 (93%)
comp99811_c2_seq5	NP_001019548.1	GTP-binding protein SAR1b	-1.6293	0.0337831	17.5	536	17.2186	13.6	453	13.2219	17.9	653	17.6415	10.2	475	10.3317	9.1	304	9.22687	10.3	341	10.4664	3024	397	1020	e-110	192/198 (96%)
comp92790_c0_seq1	NP_956182.1	zinc finger CCCH domain-containing protein 15	-1.62932	0.0272973	17.9	263	17.5714	16.8	269	16.3292	18.3	322	18.0924	12.2	272	12.3045	9.7	155	9.7843	10.1	161	10.2775	1454	512	1318	e-145	287/432 (66%)
comp102205_c0_seq2	XP_002660366.2	PREDICTED: transmembrane and coiled-coil domain-containing protein 3	-1.63092	0.031218	425.9	21595	418.477	457.1	25251	444.59	417.9	25337	412.917	171.2	13207	173.287	414.5	22926	419.752	200.5	11003	203.722	5013	927	2396	0	482/669 (72%)
comp89218_c0_seq1	NP_001018514.1	glyoxalase domain-containing protein 5	-1.63099	0.0152913	20.8	385	20.4151	22	444	21.3912	21	465	20.7364	11.1	314	11.2736	12.9	261	13.0761	14.5	291	14.7432	1832	224	572	1.00E-58	112/156 (71%)
comp95832_c0_seq1	NP_705943.1	prostaglandin-endoperoxide synthase 2 precursor	-1.63357	0.0192085	21.7	461	21.3153	17.6	407	17.0981	19.8	504	19.5979	13.7	442	13.8374	12.6	292	12.7561	9.3	215	9.49811	2101	939	2427	0	449/603 (74%)
comp109465_c0_seq1	NP_998508.1	signal recognition particle 19 kDa protein	-1.63372	0.00965049	24.5	242	24.1116	23.3	250	22.6315	24.4	288	24.132	14.1	211	14.2343	15.6	168	15.8149	13.8	147	13.9939	975	227	579	9.00E-60	106/131 (80%)
comp76732_c1_seq1	XP_002660738.1	PREDICTED: b-cell lymphoma/leukemia 10-like	-1.63497	0.0336498	15.1	152	14.8401	16.2	178	15.7897	17.2	207	16.9962	9.7	149	9.8497	10.5	115	10.6081	9	98	9.14172	995	249	637	2.00E-66	137/244 (56%)
Contig484	NP_956871.1	N-acylsphingosine amidohydrolase precursor	-1.636	0.00655123	26.6	683	26.1424	26.8	749	26.0476	25.9	794	25.5584	15.2	593	15.3682	16.1	452	16.3459	16.4	455	16.6397	2538	678	1749	0	322/391 (82%)
comp81187_c3_seq1	XP_002666132.1	PREDICTED: RING finger protein 121	-1.6361	0.0193168	19.1	256	18.8115	20.6	300	20.0294	19	303	18.7247	11.5	233	11.5927	11.4	167	11.5944	12.4	180	12.6376	1322	535	1377	e-152	242/307 (78%)
comp53744_c0_seq1	XP_701334.3	PREDICTED: ornithine aminotransferase, mitochondrial-like isoform 2	-1.63624	0.000306815	44.1	836	43.3364	50.2	1036	48.7942	45.4	1028	44.8155	29.8	859	30.1497	29	600	29.3863	25.2	517	25.6062	1874	756	1953	0	367/443 (82%)
comp87194_c1_seq1	NP_001239302.1	immediate early response 3-interacting protein 1 precursor	-1.63643	0.00482781	31.7	235	31.1444	24.4	197	23.7214	29	257	28.644	15.6	176	15.7931	18.4	149	18.6571	17.2	138	17.4743	733	152	383	3.00E-37	75/82 (91%)
comp95372_c0_seq2	NP_001070023.1	interferon-related developmental regulator 1	-1.63704	0.0107238	23	508	22.5544	24.4	589	23.76	22.3	591	22.0671	12.4	417	12.5357	14.1	340	14.2625	15.4	368	15.6108	2188	706	1823	0	353/430 (82%)
comp103041_c0_seq1	XP_698401.1	PREDICTED: cystatin-B-like isoform 3	-1.63791	0.00206079	465.7	2313	457.625	315.9	1709	307.213	443.1	2631	437.768	203.7	1539	206.166	268.9	1457	272.358	263.8	1418	268.052	491	63.9	154	5.00E-11	34/83 (40%)
comp101176_c5_seq1	XP_003455198.1	PREDICTED: transmembrane emp24 domain-containing protein 2-like	-1.63798	0.0289753	17.5	136	17.1802	14.2	120	13.7731	19.2	179	19.0165	9	106	9.06649	10.1	86	10.2644	11.5	97	11.7077	769	181	458	3.00E-43	89/100 (89%)
comp95922_c0_seq1	XP_002663577.1	PREDICTED: cornifelin homolog B	-1.63819	0.00354783	31	1090	30.436	36.6	1404	35.6198	28.5	1201	28.2029	18.1	969	18.3202	15.2	582	15.3543	24.4	930	24.8115	3479	168	425	3.00E-41	72/127 (56%)
comp79372_c0_seq3	NP_001001401.1	mitochondrial inner membrane protein	-1.63835	0.0117244	25.2	640	24.7205	21.9	607	21.3024	20.7	629	20.4323	15	582	15.2211	12.3	342	12.481	13.4	368	13.5811	2515	955	2469	0	521/773 (67%)
comp105649_c0_seq1	NP_001005950.1	glutaredoxin 3	-1.63875	0.000115386	52.5	632	51.6358	51.5	675	50.1072	54.5	783	53.8003	30.6	559	30.9236	33	433	33.4248	31.6	412	32.1618	1189	555	1431	e-158	271/326 (83%)
comp54608_c0_seq1	NP_955958.1	ubiquitin-conjugating enzyme E2D 1	-1.6403	0.000667808	42.7	498	41.9945	38	482	36.9295	42.3	589	41.7703	22.6	400	22.8385	22.7	289	23.0254	28.5	360	29.0051	1152	312	799	3.00E-85	146/147 (99%)
comp58414_c0_seq1	NP_998613.1	calnexin precursor	-1.641	0.0194717	17.4	376	17.0523	20	471	19.408	20.5	532	20.2907	13.8	456	14.0025	9.6	227	9.72678	11.3	264	11.4396	2142	810	2092	0	386/469 (82%)
comp105982_c0_seq1	NP_001039029.2	proteasome subunit beta type-7	-1.64297	0.0004605	42.5	439	41.769	45.5	512	44.2611	41.7	515	41.2085	24.1	378	24.3515	29	327	29.3958	24.6	275	24.9995	1021	495	1274	e-140	241/277 (87%)
comp93662_c1_seq1	XP_690914.3	PREDICTED: collagen alpha-1(VIII) chain	-1.64347	0.0151056	21.6	263	21.1848	19.1	254	18.5894	21.6	315	21.3387	13	242	13.1986	11.4	152	11.568	12.9	171	13.1605	1206	244	622	1.00E-64	122/165 (73%)
comp58688_c0_seq1	NP_997742.1	AP-2 complex subunit mu-A	-1.64359	0.0220932	14.8	53	14.5441	22	86	21.4424	18.5	79	18.2318	12.3	67	12.4489	11.8	46	11.9266	9	35	9.17677	354	112	279	7.00E-26	55/55 (100%)
comp95935_c0_seq1	XP_002664864.1	PREDICTED: cellular retinoic acid-binding protein 2-like	-1.64469	0.000128525	128.8	2346	126.611	94.4	1873	91.8425	121.7	2650	120.276	78.7	2179	79.6241	65.2	1294	65.9818	62.5	1232	63.5277	1800	264	674	2.00E-70	130/142 (91%)
comp96476_c0_seq1	XP_690685.1	PREDICTED: death-associated protein kinase 3	-1.64522	0.0151752	20.6	537	20.2666	19.8	563	19.3054	21.6	673	21.3605	11.3	448	11.448	13.2	376	13.4073	12.6	354	12.765	2574	639	1649	0	334/452 (73%)
comp109558_c0_seq1	NP_001013476.1	39S ribosomal protein L10, mitochondrial precursor	-1.64614	0.00558499	27.1	283	26.6651	25.7	292	24.9978	27.8	347	27.4964	14.2	225	14.3544	16.4	186	16.5583	17.6	199	17.9151	1031	332	851	3.00E-91	165/241 (68%)
comp100809_c1_seq4	XP_003201396.1	PREDICTED: ig kappa chain V-I region Scw-like	-1.64825	0.0040982	54.8	174	53.8314	37.3	129	36.2609	41.3	157	40.8484	21.7	105	21.9948	31.8	110	32.1533	26.2	90	26.6034	314	104	259	2.00E-23	50/68 (73%)
comp84795_c0_seq2	NP_571106.1	actin, cytoplasmic 1	-1.64857	2.7616e-22	1013.4	17928	995.767	1049.8	20234	1021.1	970	20519	958.454	655.6	17640	663.389	544.1	10500	551.013	610.2	11686	620.156	1749	757	1954	0	373/375 (99%)
comp88461_c1_seq1	XP_001342962.2	PREDICTED: high affinity cationic amino acid transporter 1-like	-1.64895	0.00435637	30.2	750	29.7137	26	702	25.2694	28.6	849	28.2873	19.3	727	19.5018	17.1	462	17.2935	14.2	382	14.46	2452	784	2024	0	416/618 (67%)
comp100185_c0_seq1	XP_698279.5	PREDICTED: leucyl-tRNA synthetase, cytoplasmic	-1.64905	0.0136199	20.2	878	19.877	21.6	1020	20.9807	21.7	1125	21.419	11.8	778	11.9256	12.9	609	13.0263	13.2	618	13.3676	4291	1464	3791	0	703/820 (85%)
comp81331_c0_seq1	NP_001002544.1	polymerase (RNA) II (DNA directed) polypeptide F	-1.65167	0.000292275	47	242	46.1863	43.1	242	41.9639	46	283	45.4228	25.2	197	25.4571	26.5	149	26.8677	29.4	164	29.9055	509	179	454	9.00E-46	88/90 (97%)
comp90336_c0_seq1	NP_001181907.1	clathrin, heavy polypeptide b (Hc)	-1.6523	0.000175827	49.1	3276	48.2333	48.3	3511	46.9674	48.4	3863	47.8319	31.6	3212	32.0201	26.1	1897	26.3887	29.1	2104	29.5977	6598	3206	8313	0	1608/1677 (95%)
comp92381_c1_seq2	NP_001082983.1	ATP-dependent metalloprotease YME1L1	-1.65236	0.0458206	14.2	333	13.9435	12.4	318	12.0981	14.7	413	14.5434	8.4	300	8.50537	8	205	8.11014	8.2	208	8.32147	2320	1110	2871	0	581/728 (79%)
comp99387_c4_seq1	NP_956013.1	zgc:55512	-1.65321	0.0372088	16.6	94	16.3063	14.9	92	14.5003	13.4	91	13.2757	10.6	91	10.6884	7.3	45	7.37542	8.8	54	8.95016	560	50.8	120	6.00E-07	23/23 (100%)
comp101382_c1_seq1	XP_696361.2	PREDICTED: ankyrin repeat domain-containing protein 50	-1.65334	0.0288223	16.5	1127	16.258	16.3	1209	15.8464	16.6	1350	16.3782	9.9	1025	10.0118	9.4	700	9.54086	10.1	747	10.2961	6734	2060	5337	0	1045/1447 (72%)
comp89394_c0_seq1	NP_956521.1	replication protein A 14 kDa subunit	-1.65341	0.0033627	28	227	27.4959	31.1	275	30.2647	29.8	289	29.4394	17.6	217	17.7969	16.4	145	16.5942	18.9	166	19.2114	802	194	493	6.00E-50	93/122 (76%)
comp79190_c0_seq1	NP_956049.1	U4/U6 small nuclear ribonucleoprotein Prp4	-1.65468	0.0358748	14.7	304	14.4764	15.5	349	15.0999	15.2	376	15.0578	8.8	277	8.93119	9	203	9.13331	9.2	205	9.32714	2040	914	2363	0	427/505 (84%)
comp85177_c0_seq1	NP_001036213.1	retinoblastoma binding protein 9	-1.65612	0.0245123	17.1	125	16.8419	17.6	140	17.1384	17.3	151	17.1099	8.7	97	8.84904	9.4	75	9.54748	12.8	101	13.002	721	321	822	4.00E-88	147/182 (80%)
comp85566_c0_seq1	NP_001073532.2	elastin a	-1.65619	0.0231448	15.1	253	14.8325	18.6	340	18.1107	19.3	387	19.0807	10.5	268	10.6383	11.2	205	11.3552	9.8	177	9.91461	1657	94.7	234	2.00E-19	63/123 (51%)
Contig569	NP_001074139.1	heparan sulfate 2-O-sulfotransferase 1	-1.65626	0.000908352	38.1	2297	37.4773	37.2	2438	36.1413	37.8	2720	37.322	21.1	1936	21.3873	21.6	1421	21.9052	24.5	1599	24.9267	5954	617	1590	e-176	295/354 (83%)
comp92702_c0_seq2	NP_957320.1	AP-2 complex subunit mu-B	-1.65645	0.00247168	32.1	557	31.5138	30.3	574	29.5067	31.7	659	31.356	19.5	516	19.7669	18.6	352	18.8163	17.8	334	18.0551	1717	718	1854	0	361/365 (98%)
comp80243_c0_seq1	NP_001167336.1	Prolyl endopeptidase	-1.65847	0.0013317	35	808	34.4114	32.2	809	31.3041	38.1	1050	37.607	20.7	728	20.9926	21.1	531	21.3664	20.7	517	21.0373	2281	1260	3260	0	592/709 (83%)
comp100125_c1_seq1	XP_003453093.1	PREDICTED: cytochrome c oxidase subunit 8A, mitochondrial-like	-1.65897	0.00382818	30.9	379	30.3525	28.6	382	27.7959	26	381	25.6607	16	298	16.159	15.4	206	15.5872	19.3	256	19.5886	1213	72.8	177	3e-010	33/62 (53%)
comp89996_c0_seq1	NP_001004615.1	PQ-loop repeat-containing protein 3	-1.65945	0.0151704	20	299	19.6656	20	326	19.4812	20.2	360	19.9125	11.1	252	11.2222	11.4	185	11.4962	13.2	214	13.448	1477	334	856	1.00E-91	158/196 (80%)
comp84054_c0_seq1	NP_001002468.1	peroxiredoxin-2	-1.65993	9.39815e-07	82.8	986	81.3797	77	999	74.9148	85.4	1216	84.4038	45.8	829	46.3274	48.6	631	49.2057	51	657	51.81	1177	379	973	e-105	183/197 (92%)
comp98962_c2_seq1	NP_001038629.1	protein sel-1 homolog 1 precursor	-1.66043	0.0383818	15.2	671	14.9813	14.5	693	14.058	14	736	13.8195	7.3	489	7.3923	8.1	388	8.18475	10.5	499	10.6448	4351	1179	3051	0	575/667 (86%)
comp75380_c0_seq1	NP_001013588.1	osteoglycin precursor	-1.66103	0.0259065	26.4	342	25.895	29.6	419	28.8248	38.1	591	37.6327	27	533	27.325	13.3	188	13.4491	15.4	216	15.6261	1283	407	1045	e-113	205/292 (70%)
Contig6205	NP_997727.1	3'-phosphoadenosine 5'-phosphosulfate synthase 2b	-1.66242	0.00776166	27.4	771	26.8933	19.3	591	18.7301	25.2	848	24.8757	11.7	502	11.856	16.2	499	16.4452	14.7	447	14.8973	2785	1130	2922	0	535/613 (87%)
comp97692_c3_seq3	NP_001003860.1	protein BUD31 homolog	-1.66267	0.00164457	34.1	203	33.5378	32.4	210	31.5225	34	242	33.6235	18.3	166	18.5691	21	136	21.2287	20.2	130	20.5206	588	292	748	1.00E-79	134/136 (98%)
comp88392_c0_seq1	NP_001003882.1	seryl-tRNA synthetase, cytoplasmic	-1.6635	8.74395e-05	52	1203	51.1441	49.7	1252	48.3611	54.1	1494	53.4157	28.4	1000	28.7855	32.5	820	32.9375	31.3	784	31.846	2285	911	2355	0	451/515 (87%)
comp80153_c0_seq1	XP_003446983.1	PREDICTED: heat shock 70 kDa protein 4-like	-1.66353	0.0216158	17.5	318	17.1526	16.6	330	16.1726	19.3	421	19.0974	10.5	290	10.5912	11	219	11.1607	10.1	199	10.2557	1801	249	636	3.00E-63	122/189 (64%)
comp103967_c0_seq1	NP_997931.1	ran-specific GTPase-activating protein	-1.66426	2.77755e-07	89.1	956	87.5303	91.3	1067	88.7621	86.5	1110	85.4698	52.5	857	53.1282	52.8	618	53.4608	52.5	610	53.3629	1061	314	805	6.00E-86	153/187 (81%)
comp97353_c1_seq1	NP_571077.2	lamin-B2	-1.665	0.0101595	22.3	309	21.9266	23.3	351	22.6299	21.1	350	20.8867	13.8	290	13.9333	11.5	173	11.5986	14.1	211	14.3055	1369	521	1342	e-148	277/376 (73%)
comp97604_c0_seq1	NP_001155073.1	S-adenosylmethionine decarboxylase proenzyme	-1.66545	0.006569	25	456	24.5688	25.3	502	24.5746	24.2	528	23.9245	17.7	492	17.9485	14.9	296	15.0681	11.4	225	11.5827	1803	617	1590	e-176	297/327 (90%)
comp100833_c0_seq1	XP_001920106.1	PREDICTED: natterin-like protein-like	-1.66664	0.00826802	255.8	5956	251.342	162.3	4116	157.815	178.4	4967	176.276	128.5	4552	130.064	100.6	2556	101.91	123	3100	124.992	2302	380	977	e-105	182/282 (64%)
comp33159_c0_seq1	NP_955829.1	NHP2 non-histone chromosome protein 2-like 1	-1.6674	0.00348326	29.8	276	29.2385	25.2	255	24.5442	30.7	341	30.3801	15.9	225	16.1389	17.2	174	17.4158	17.5	176	17.8143	917	218	554	6.00E-57	116/128 (90%)
comp33461_c0_seq1	NP_001005585.1	grancalcin	-1.66832	5.43885e-05	57.2	884	56.2011	52.5	884	51.0631	53.6	991	52.9853	35	823	35.4271	31.3	528	31.7156	30	502	30.4934	1528	324	830	1.00E-88	148/180 (82%)
comp74219_c0_seq2	NP_001007056.1	ras-related protein Rap-2c	-1.6685	0.0397558	16.1	307	15.7878	13.9	290	13.5502	12.4	284	12.2826	7.6	221	7.6952	7.8	162	7.87128	9.6	199	9.77791	1889	327	837	2.00E-89	167/183 (91%)
comp83120_c0_seq1	NP_001103596.2	cation transport regulator-like protein 1	-1.66931	0.00912085	45.8	606	45.0415	45.5	656	44.3003	65.7	1038	64.8824	34.3	690	34.7243	35.9	518	36.3762	22.4	320	22.7248	1307	338	866	7.00E-93	161/196 (82%)
comp93612_c0_seq1	NP_001104630.1	prostacyclin synthase	-1.66972	0.0284368	17.8	394	17.509	14.1	340	13.728	16.1	426	15.9208	9.5	320	9.62852	10.7	258	10.8326	8.1	194	8.23714	2186	606	1563	e-173	298/480 (62%)
comp87585_c0_seq1	NP_001002068.1	cytochrome c	-1.67183	0.0185717	20.6	171	20.2581	18	163	17.5449	16.6	165	16.439	9	113	9.06409	11.9	108	12.0885	11.6	104	11.7718	820	216	551	1.00E-56	102/104 (98%)
comp91740_c0_seq3	NP_001116524.1	endoplasmic reticulum aminopeptidase 2 precursor	-1.67263	0.0180325	19	662	18.6728	18.8	715	18.324	17.8	740	17.5539	10.9	576	11.0007	9.8	373	9.9405	12	454	12.2354	3444	1384	3583	0	669/914 (73%)
comp101351_c1_seq1	NP_956934.1	ER lumen protein retaining receptor 3	-1.67296	0.0187111	17.5	329	17.183	17.9	367	17.4153	19.5	439	19.2822	10.6	302	10.6796	10.9	223	11.0041	10.8	219	10.9284	1860	397	1021	e-110	193/215 (89%)
comp100683_c1_seq3	AAA56683.1	Ig heavy chain V region, partial	-1.67347	0.0143744	43.3	249	42.586	27.3	171	26.5721	45	309	44.4442	23	201	23.276	22.2	139	22.461	22.8	142	23.2041	568	229	583	5.00E-58	111/116 (95%)
comp102853_c0_seq18	XP_001346001.1	PREDICTED: interferon-induced protein 44	-1.67412	0.0119549	20.6	135	20.2696	20.5	146	19.9171	21.5	168	21.2134	13.2	131	13.3176	13.2	94	13.3348	10.4	74	10.6158	647	76.6	187	1.00E-14	34/44 (77%)
comp79591_c0_seq1	XP_001923893.1	PREDICTED: protein FADD	-1.67413	0.00223691	28.7	314	28.2176	33.2	395	32.2515	30.7	401	30.3056	19.4	322	19.5925	15.3	182	15.4528	19.7	233	20.0058	1081	180	456	2.00E-45	97/186 (52%)
comp99218_c1_seq1	NP_001002072.1	ubiquitin-conjugating enzyme E2 L3	-1.67481	0.000183323	50.1	1051	49.2752	42.7	974	41.4904	45.7	1146	45.1856	25	796	25.2687	28.4	649	28.7487	28	635	28.4452	2072	280	715	4.00E-75	138/154 (89%)
comp95381_c0_seq4	NP_001002119.1	tropomyosin beta chain	-1.67572	0.0261223	58	1289	56.9952	106.7	2584	103.81	77.7	2064	76.7511	39.1	1320	39.5188	51.9	1259	52.5967	51.3	1234	52.1327	2197	97.1	240	5.00E-20	50/50 (100%)
Contig3631	NP_998189.1	dynein light chain 1, cytoplasmic	-1.67582	0.000210108	45.5	1532	44.692	45	1651	43.7604	45.2	1819	44.6266	24.4	1251	24.71	27.4	1007	27.7554	27.9	1019	28.4024	3330	186	472	1.00E-46	89/89 (100%)
comp92154_c0_seq1	NP_001038673.1	LETM1 and EF-hand domain-containing protein 1, mitochondrial	-1.67667	0.0167695	18	899	17.6822	19.2	1043	18.639	19.2	1149	19.0058	11.3	855	11.3864	10.9	596	11.0757	10.9	592	11.1252	4939	956	2472	0	527/734 (71%)
comp54930_c0_seq1	XP_691720.4	PREDICTED: thiosulfate sulfurtransferase/rhodanese-like	-1.67701	6.53996e-08	108.9	616	107.049	99.2	611	96.4734	99.5	673	98.3576	50.8	437	51.4197	62.4	385	63.2137	67.3	412	68.4085	559	134	338	3.00E-32	66/93 (70%)
comp89029_c1_seq3	NP_001002066.1	cardiac muscle alpha actin 1	-1.67721	0.0423256	691.8	5185	679.745	830.7	6783	807.945	413	3701	408.043	384.9	4388	389.501	447.5	3659	453.218	302.2	2452	307.133	741	442	1137	e-124	216/218 (99%)
comp95265_c0_seq1	NP_956250.1	ras GTPase-activating protein-binding protein 1	-1.67742	0.000211094	44.1	1068	43.3012	47.5	1254	46.1944	43.6	1263	43.0647	26.5	976	26.7931	26.1	690	26.4317	26.7	701	27.1554	2396	609	1570	e-174	332/478 (69%)
comp106461_c0_seq1	NP_958486.1	ras-related protein Rab-13	-1.67752	0.00060531	41.4	150	40.7028	33.2	131	32.2973	41.1	178	40.6202	19.1	105	19.2915	21	83	21.2793	27.8	109	28.2598	358	138	348	7.00E-34	68/68 (100%)
comp71210_c0_seq1	NP_001006000.2	nuclear transport factor 2	-1.67785	0.000189157	46.6	703	45.8337	46	756	44.7831	44.5	802	43.9737	27.7	634	27.9874	27.3	448	27.5965	25.4	414	25.7893	1490	264	675	1.00E-70	124/127 (97%)
comp58857_c0_seq1	NP_001073653.1	chromobox protein homolog 5	-1.67928	0.00875869	22.6	277	22.1837	22.1	295	21.4654	22.7	333	22.4279	12.7	237	12.8513	13.2	176	13.3172	13.6	181	13.8498	1213	290	742	1.00E-78	147/204 (72%)
comp88886_c0_seq2	XP_001923156.2	PREDICTED: FACT complex subunit SSRP1	-1.67955	0.0272615	15.4	360	15.1001	17.1	437	16.6541	15.3	429	15.1329	9.1	325	9.23006	9	230	9.1149	9.9	250	10.019	2316	962	2486	0	480/612 (78%)
comp94135_c0_seq1	NP_001017851.2	eukaryotic translation initiation factor 4E family member 1c	-1.68108	0.000696936	38.8	1144	38.1375	37.4	1201	36.3774	36.2	1276	35.7739	20.2	905	20.4277	22.2	715	22.5206	23.4	747	23.7934	2914	362	928	1.00E-99	168/191 (87%)
comp91738_c0_seq1	NP_001018510.1	guanine deaminase	-1.68171	0.0199286	279	7517	274.111	161.2	4732	156.779	186.1	5996	183.879	125.6	5146	127.056	114.4	3364	115.9	126.4	3686	128.424	2664	678	1750	0	326/438 (74%)
comp79219_c0_seq1	XP_002667789.1	PREDICTED: tribbles homolog 2	-1.68228	0.00778826	24.4	332	23.979	24.8	367	24.0836	19.9	323	19.6194	13.1	272	13.3017	12.7	188	12.8292	14.6	215	14.8368	1345	605	1561	e-173	298/346 (86%)
comp98210_c3_seq1	NP_001122171.1	bifunctional 3'-phosphoadenosine 5'-phosphosulfate synthase 1	-1.68244	0.0243339	14.9	222	14.6408	15.9	258	15.4595	18.6	331	18.3582	9.5	216	9.64519	8.9	144	8.97268	10.5	169	10.649	1473	879	2271	0	427/455 (93%)
comp54200_c0_seq1	NP_001092721.2	high-mobility group box 1b	-1.68418	3.20914e-07	91	336	89.4257	82.8	333	80.5248	80	353	79.0108	47.2	265	47.7543	51.6	208	52.3038	49.5	198	50.3497	365	176	445	5.00E-45	85/106 (80%)
comp88988_c1_seq1	XP_967267.1	PREDICTED: similar to beta1-tubulin	-1.68419	0.000127677	49.9	108	49.0259	47.9	113	46.6061	44.8	116	44.2842	27.6	91	27.9697	26.7	63	27.0202	29	68	29.4931	214	148	374	3.00E-34	71/71 (100%)
comp97999_c2_seq2	NP_957216.1	dynamin-1-like protein	-1.68426	0.022191	14.3	380	14.036	17.7	513	17.2163	18.8	597	18.5449	8.6	346	8.65327	10.9	317	11.0628	10.2	294	10.3757	2630	1261	3262	0	644/691 (93%)
comp97457_c0_seq1	NP_001018434.1	thymopoietin b	-1.68516	0.00400464	26.4	836	25.963	26.6	917	25.875	27.3	1033	26.9798	14.8	714	15.0138	16	552	16.197	16.1	551	16.3497	3128	322	824	1.00E-87	186/361 (51%)
comp85503_c0_seq2	EHB00952.1	deltex-3-like protein	-1.68518	0.000992506	34.7	541	34.1044	33.5	569	32.5903	36.9	687	36.4216	18.9	449	19.1648	21.9	373	22.2161	20.6	347	20.9003	1541	128	321	8e-027	63/141 (44%)
comp94119_c1_seq1	Q90ZM2.3	S61A1_DANRE RecName: Full=Protein transport protein Sec61 subunit alpha-like 1	-1.68528	1.86349e-05	57.7	1336	56.6496	58.9	1486	57.2495	61	1691	60.3008	35.2	1240	35.6005	33.6	850	34.0531	34.9	875	35.4493	2291	927	2397	0	469/476 (98%)
comp84106_c0_seq2	NP_955973.1	synaptotagmin binding, cytoplasmic RNA interacting protein, like	-1.68576	0.000245361	43.5	1464	42.7854	41.7	1526	40.5202	45	1809	44.4613	26.5	1356	26.8323	24.3	893	24.6577	25.2	919	25.6613	3324	833	2151	0	428/522 (81%)
comp54123_c0_seq1	XP_003501444.1	PREDICTED: caltractin-like	-1.68596	8.41501e-07	76.7	533	75.3679	74.8	566	72.7173	83.3	692	82.2914	43.4	459	43.9456	48	364	48.6303	45.7	344	46.4758	687	89.7	221	8.00E-16	43/43 (100%)
comp50685_c0_seq1	XP_691524.5	PREDICTED: interferon-induced guanylate-binding protein 1	-1.68662	0.0315156	15.5	236	15.2231	11.1	185	10.8424	19	346	18.7696	10.3	238	10.3947	9.3	154	9.38552	7	116	7.14921	1506	53.1	126	5.00E-07	27/81 (33%)
comp86313_c0_seq1	NP_001004578.1	EH domain-containing protein 1	-1.6886	0.0068247	23.2	557	22.8116	23.7	620	23.0704	23.6	677	23.3173	11.8	432	11.9792	14.6	383	14.8199	14.7	381	14.9085	2372	939	2426	0	464/532 (87%)
comp80196_c0_seq1	NP_001017590.1	28S ribosomal protein S25, mitochondrial	-1.68913	0.0114033	20.9	166	20.4903	20.2	175	19.6264	20.5	195	20.2425	10.6	128	10.6978	12.9	112	13.0619	12.4	107	12.6193	787	313	803	7.00E-86	149/173 (86%)
comp102665_c2_seq1	NP_998805.1	microtubule-associated protein RP/EB family member 1	-1.68919	5.19325e-06	65.8	1220	64.6919	68.8	1388	66.8717	65.2	1444	64.3942	37.9	1069	38.3806	40.7	822	41.1821	37.8	759	38.454	1832	466	1198	e-131	226/258 (87%)
comp92039_c0_seq1	NP_001135022.1	hydroxyprostaglandin dehydrogenase 15-(NAD)	-1.68934	0.00356548	26.7	316	26.2596	28.1	362	27.3321	26.9	380	26.5567	15.8	285	16.0358	17.9	231	18.1368	13.9	178	14.1329	1169	286	731	2e-074	146/266 (54%)
comp94145_c1_seq2	A45804	Ig mu chain C region precursor, secreted form - channel catfish	-1.69006	0.000201249	449.2	7165	441.367	356.3	6191	346.503	494.7	9436	488.834	213	5167	215.51	292.9	5096	296.593	251.9	4349	255.966	1577	890	2300	0	440/456 (96%)
comp91069_c0_seq1	XP_002666146.1	PREDICTED: ETS-related transcription factor Elf-3	-1.69023	5.25114e-08	99.6	2969	97.8359	91.4	2970	88.9216	93.4	3329	92.2553	49	2224	49.6212	53.7	1746	54.36	62.9	2031	63.9451	2948	451	1159	e-126	227/334 (67%)
comp77472_c0_seq1	NP_001017880.1	NADH dehydrogenase	-1.691	8.41792e-07	75.1	643	73.834	82.6	770	80.3339	74.9	766	73.9713	46.1	600	46.6488	40.2	375	40.684	49	454	49.8093	846	324	830	5.00E-89	144/173 (83%)
comp79772_c0_seq1	NP_996660.1	sialic acid synthase	-1.69139	0.028563	16.2	221	15.8911	13.7	204	13.3276	16	261	15.783	9.9	206	10.0293	8.1	120	8.15246	8.7	128	8.79386	1351	643	1659	0	305/358 (85%)
comp92139_c0_seq1	NP_571757.1	5-aminolevulinate synthase, erythroid-specific, mitochondrial	-1.69142	1.2801e-05	65.2	2184	64.0974	65.5	2390	63.7306	62.5	2501	61.7292	29.9	1523	30.2644	40.4	1475	40.9003	42.1	1526	42.7909	3310	1010	2612	0	495/587 (84%)
comp58629_c0_seq1	NP_001002465.1	mitochondrial import inner membrane translocase subunit Tim13	-1.69164	0.040045	12.7	196	12.51	15.5	260	15.0778	12.2	224	12.0237	6.7	158	6.82814	8.2	138	8.32199	8.6	143	8.7206	1522	157	397	2.00E-38	75/80 (93%)
comp92374_c0_seq1	NP_001004677.1	peptidyl-prolyl cis-trans isomerase FKBP2 precursor	-1.69213	0.00538209	26.5	448	26.0758	23.1	424	22.4227	24.5	494	24.1811	13.2	338	13.3205	14.3	263	14.4631	15.6	285	15.8494	1669	229	584	4.00E-60	111/126 (88%)
comp33502_c0_seq1	NP_001107814.1	si:dkeyp-113d7.4	-1.69227	0.0118484	538.7	1553	529.349	321	1008	312.172	368.7	1271	364.339	252	1105	255.022	235	739	237.992	227.2	709	230.901	285	50.1	118	3.00E-07	25/35 (71%)
comp95086_c0_seq1	NP_001177684.1	neutral amino acid transporter B(0)	-1.69238	0.00385659	36.2	1023	35.6194	28.3	870	27.5228	43.1	1455	42.6053	21	901	21.2413	24.3	749	24.64	17.3	528	17.5653	2790	733	1893	0	397/541 (73%)
comp33544_c0_seq1	NP_571450.1	proteasome activator complex subunit 1	-1.69258	2.04525e-16	220.6	2501	216.732	204.4	2525	198.808	220.5	2989	217.834	117.6	2028	118.993	130.7	1617	132.394	127.1	1560	129.165	1121	360	925	e-100	182/248 (73%)
comp96162_c0_seq9	NP_001187127.1	caspase 8	-1.69259	0.0055727	25.1	535	24.6898	21.5	498	20.8812	26.8	683	26.5078	13.4	433	13.5299	15.3	356	15.5225	14	323	14.2421	2105	64.7	156	2e-007	38/99 (38%)
comp98906_c3_seq2	NP_001188187.1	mu-crystallin homolog	-1.69376	0.000138153	48.8	853	47.9813	41.9	798	40.7839	47.8	998	47.211	24	639	24.3371	27.5	524	27.8485	29	549	29.5056	1727	60.5	145	2.00E-06	29/34 (85%)
comp54417_c1_seq1	NP_998667.1	eukaryotic translation initiation factor 3 subunit J-B	-1.69471	0.00233757	30	281	29.5108	30.5	311	29.6754	27.7	310	27.3795	18	256	18.2036	17.2	176	17.4636	16	162	16.2554	925	164	416	6.00E-41	94/171 (54%)
Contig5200	XP_001342116.4	PREDICTED: protein strawberry notch homolog 2-like	-1.69492	0.0459668	12.8	692	12.5581	12.8	754	12.4323	12.3	794	12.1179	7.5	617	7.58137	7.1	418	7.16707	7.4	434	7.52519	5353	1798	4657	0	907/1112 (81%)
comp33453_c0_seq1	NP_001003427.1	proteasome subunit alpha type-1	-1.695	9.11678e-11	130.2	1445	127.961	131.3	1587	127.688	138	1831	136.36	72.6	1226	73.5095	80.4	973	81.4083	79	949	80.2943	1097	468	1203	e-132	237/263 (90%)
comp93555_c1_seq4	NP_998547.1	splicing factor, arginine/serine-rich 2	-1.6957	0.00124655	34.4	436	33.8297	39.1	539	37.9982	49	742	48.4177	24.8	477	25.0596	25	346	25.365	21.3	292	21.6473	1252	171	433	1.00E-42	84/100 (84%)
Contig6089	XP_683476.4	PREDICTED: deleted in malignant brain tumors 1 protein-like	-1.69683	3.45146e-06	75.6	390	74.2865	81.9	460	79.6097	72.6	448	71.765	46.8	367	47.3321	35.9	202	36.3533	50.7	283	51.504	510	126	317	7.00E-30	57/131 (43%)
comp60145_c0_seq1	NP_001082875.2	sperm-associated antigen 1	-1.6971	0.0301717	13.2	185	12.9947	14.7	224	14.2957	16.6	278	16.4221	9.4	199	9.46435	7.6	116	7.69836	8.8	133	8.92595	1383	478	1231	e-135	258/394 (65%)
comp72624_c0_seq1	NP_997886.1	protein CDV3 homolog	-1.69736	0.00140496	33.3	362	32.6823	31.9	378	31.0069	31.4	408	30.978	18.4	304	18.5832	18.3	217	18.5102	19.3	227	19.5812	1076	218	554	8.00E-57	129/236 (54%)
Contig4096	CAP09075.1	minos transposase	-1.69775	0.00641002	88	528	86.4958	79	516	76.8021	53	380	52.3521	43.2	394	43.702	36.8	241	37.3014	47.4	308	48.2082	593	59.3	142	8e-007	28/62 (45%)
comp91169_c0_seq1	NP_956332.1	developmentally-regulated GTP-binding protein 1	-1.69803	0.0275811	15.6	242	15.3552	14.5	244	14.0667	15.8	293	15.635	9	213	9.15091	8.4	142	8.51286	9.2	154	9.33621	1531	651	1680	0	327/366 (89%)
comp90558_c0_seq2	NP_956707.1	choline transporter-like protein 4	-1.69925	0.0303928	15.7	309	15.465	12.6	269	12.2322	15.9	373	15.6996	8.8	264	8.94619	7.9	169	7.99142	8.9	189	9.03777	1941	911	2355	0	433/593 (73%)
comp96065_c1_seq8	NP_001107067.1	chemokine (C-C motif) ligand 20 precursor	-1.69946	0.0379296	16.9	322	16.568	9.8	204	9.53688	16.3	372	16.097	5.3	155	5.39995	8.5	177	8.60466	11.1	229	11.2579	1888	91.7	226	2.00E-18	39/79 (49%)
comp79328_c0_seq1	NP_001004549.1	5'-nucleotidase, cytosolic II, like 1	-1.69962	0.00452853	24	301	23.5809	26.7	365	25.9806	25.3	379	24.9702	13.7	261	13.8445	13.9	190	14.0635	16.4	223	16.692	1240	569	1466	e-162	269/329 (81%)
comp91241_c0_seq3	NP_571751.1	proteasome beta 11 subunit	-1.70086	1.78252e-07	82.2	1067	80.7892	82.7	1169	80.4204	91.4	1419	90.3567	50.2	991	50.805	47.8	676	48.3596	50.3	707	51.1467	1283	323	828	2.00E-88	158/212 (74%)
comp91199_c1_seq1	NP_958892.1	tyrosine 3-monooxygenase/tryptophan 5-monooxygenase activation	-1.70096	2.22331e-12	165.4	4638	162.479	148.6	4540	144.505	149.4	5011	147.632	96.6	4122	97.7727	83.5	2555	84.5675	87.9	2670	89.3689	2773	354	909	2.00E-97	174/235 (74%)
comp79734_c0_seq1	ACM09792.1	C14orf166	-1.70138	0.00208875	31.1	295	30.5517	27.9	288	27.0999	30	340	29.6129	15.7	227	15.9178	19.1	198	19.3743	16.7	172	17.0196	938	402	1033	e-109	200/243 (82%)
comp91250_c0_seq3	NP_997817.1	UDP-xylose and UDP-N-acetylglucosamine transporter	-1.70386	0.0259422	16.4	197	16.0818	14.9	195	14.4633	15.1	217	14.8976	7.9	144	7.95931	8.5	111	8.56128	10.4	136	10.6076	1190	499	1284	e-141	251/331 (75%)
comp93688_c0_seq2	XP_694833.1	PREDICTED: polymeric immunoglobulin receptor	-1.70465	0.00986674	21.3	353	20.9352	20.7	373	20.0989	20.2	401	20.0002	11.8	298	11.9664	11.2	203	11.3748	12.9	232	13.1462	1638	286	731	4.00E-77	142/280 (50%)
comp95128_c3_seq3	NP_001120728.2	triple QxxK/R motif-containing protein	-1.70514	0.0169556	16.8	142	16.5401	18.4	169	17.8854	18	182	17.8283	10.4	133	10.4893	10.1	93	10.2348	10.2	93	10.35	834	146	369	2.00E-35	74/84 (88%)
comp101395_c2_seq1	NP_938180.1	eukaryotic translation initiation factor 4A, isoform 1A	-1.70548	1.96531e-12	149.2	2783	146.611	155.3	3156	151.062	157.2	3505	155.286	90.6	2571	91.7067	89.4	1819	90.5387	86.4	1744	87.783	1844	755	1950	0	382/406 (94%)
comp76645_c0_seq1	NP_001012501.2	cellular retinoic acid binding protein 2, b	-1.70549	0.0321457	13.6	131	13.3956	14	147	13.6575	15.2	175	15.0494	8.2	120	8.3084	8.3	87	8.4054	8.2	85	8.30463	950	239	611	2.00E-63	115/143 (80%)
comp99190_c0_seq1	XP_001919624.3	PREDICTED: paired box protein Pax-3	-1.70573	0.000266461	46.5	565	45.7005	39.3	520	38.2154	39.7	576	39.1818	18.4	340	18.6207	27.6	366	27.9705	26.4	347	26.8171	1201	238	607	6.00E-63	128/223 (57%)
comp94125_c0_seq1	ADO28411.1	myosin regulatory light polypeptide 9	-1.70619	8.35856e-07	75.3	1935	74.0053	77.6	2171	75.4405	73.2	2248	72.3049	40.4	1579	40.8892	42.6	1194	43.1453	47.4	1317	48.1257	2540	324	830	1e-085	157/159 (98%)
comp103143_c0_seq1	NP_001096599.1	cystatin B	-1.70742	9.22155e-13	198.1	1124	194.634	168.6	1042	163.939	190.6	1293	188.296	108.7	938	109.976	109.1	675	110.434	103.4	635	105.06	561	119	297	2.00E-27	54/97 (55%)
comp88141_c0_seq1	XP_003200317.1	PREDICTED: double-strand-break repair protein rad21 homolog	-1.71049	0.000173684	43.2	1097	42.4231	42.2	1169	41.0746	44.8	1361	44.2633	25.4	982	25.7129	23.4	648	23.6765	26.1	719	26.5665	2512	1035	2675	0	530/647 (81%)
comp100872_c1_seq1	XP_003199884.1	PREDICTED: nanos homolog 1	-1.71124	0.0225767	17.6	228	17.2633	15.8	223	15.3411	14.6	226	14.3909	9	178	9.12542	9.6	136	9.72915	9	126	9.11525	1283	145	367	5.00E-35	69/87 (79%)
comp84702_c0_seq2	NP_571251.1	mitochondrial uncoupling protein 2	-1.71194	1.67585e-05	52.3	796	51.3798	61.1	1013	59.4089	57.3	1043	56.6178	31.5	730	31.9041	29.4	488	29.7609	37.2	613	37.805	1505	541	1395	e-154	271/311 (87%)
comp94024_c0_seq3	XP_002666609.1	PREDICTED: procollagen-lysine,2-oxoglutarate 5-dioxygenase 3	-1.71207	0.0383957	11.6	277	11.4214	14.6	379	14.1985	13.3	380	13.1769	7.6	277	7.73329	7.4	192	7.47977	7.7	198	7.80036	2356	1285	3324	0	595/727 (81%)
comp94956_c0_seq1	NP_938170.1	pre-mRNA-processing factor 40 homolog A	-1.7131	0.0116466	20.4	658	20.0693	18.5	650	18.0128	19.6	755	19.3661	11.6	568	11.73	10.6	374	10.7777	11.4	399	11.6276	3185	1074	2777	0	557/778 (71%)
comp84797_c0_seq2	NP_957133.1	eukaryotic translation initiation factor 3 subunit E-A	-1.71346	0.00219241	26.9	457	26.4412	30.5	565	29.7013	28.8	584	28.4163	15.8	407	15.9442	15.6	289	15.7983	18.1	333	18.4085	1679	860	2223	0	422/446 (94%)
comp55105_c0_seq1	XP_002661063.1	PREDICTED: UPF0466 protein C22orf32 homolog, mitochondrial-like	-1.71524	0.00911799	17.8	78	17.5399	25.6	122	24.9261	18.9	99	18.7222	13.2	88	13.3986	9	43	9.13581	13.5	64	13.7506	432	97.8	242	2.00E-21	51/70 (72%)
comp92569_c0_seq1	NP_998316.1	lactoylglutathione lyase	-1.7168	0.000194263	43.3	697	42.531	41.2	722	40.0288	42.3	815	41.8234	22.7	557	23.0129	25.9	455	26.232	24.1	420	24.4867	1592	344	883	9.00E-95	163/180 (90%)
comp77962_c0_seq2	NP_001002566.1	ras-related protein Rab-10	-1.71717	0.00103622	32.3	856	31.7629	32.2	929	31.3202	33.7	1068	33.3278	16.1	650	16.3306	19.8	571	20.0184	20.4	584	20.7047	2618	345	886	7.00E-95	172/185 (92%)
comp93854_c0_seq1	NP_571467.2	proteasome subunit beta type-8	-1.71737	4.42442e-10	120.6	1235	118.55	113.1	1261	109.98	121.2	1484	119.8	61.9	963	62.5901	66.5	742	67.2955	75	831	76.2159	1012	480	1235	e-136	228/249 (91%)
comp34590_c0_seq1	NP_956848.1	S-methyl-5'-thioadenosine phosphorylase	-1.71793	0.0157853	17	174	16.7026	18.9	211	18.4026	17.2	210	16.9529	11	171	11.1141	9	100	9.06947	10.4	115	10.5473	1012	475	1222	e-134	226/280 (80%)
comp87953_c0_seq1	NP_997797.1	solute carrier family 16 (monocarboxylic acid transporters), member	-1.7193	0.0156519	19.1	259	18.7344	16.6	246	16.1673	17.4	283	17.2153	8.8	182	8.91364	10.2	151	10.3196	11.4	167	11.5416	1343	133	335	3.00E-31	66/74 (89%)
comp90824_c0_seq2	NP_571016.2	pl10	-1.71961	0.00485963	28.7	1156	28.1661	18.9	830	18.3743	24.8	1198	24.548	15.8	969	15.9859	10.7	472	10.8657	14.9	650	15.1318	3987	1118	2892	0	564/709 (79%)
comp73539_c0_seq1	NP_998249.1	ubiquitin carboxyl-terminal hydrolase isozyme L5	-1.72049	0.0102294	19.5	274	19.1217	19.8	304	19.2758	20.5	345	20.2481	11.5	246	11.624	10.6	163	10.7476	12.1	184	12.2688	1392	623	1607	e-179	308/329 (93%)
comp102437_c0_seq16	XP_700015.4	PREDICTED: myosin-X	-1.72114	0.0499789	10.7	267	10.5095	11.8	322	11.5157	12.3	366	12.1155	7.1	270	7.19579	7.2	195	7.2519	5.6	152	5.71641	2468	1105	2857	0	541/717 (75%)
comp33921_c0_seq1	NP_956866.1	26S proteasome non-ATPase regulatory subunit 3	-1.72114	0.000396327	37.6	728	36.9299	39.1	825	38.0245	37	857	36.5609	21.2	624	21.4326	21.2	447	21.424	22.6	473	22.9254	1915	770	1987	0	401/489 (82%)
comp89036_c0_seq1	AAA82595.1	immunoglobulin light chain F class	-1.72178	0.00352347	68.3	228	67.1176	49.2	179	47.876	69.2	276	68.3282	23.6	120	23.9181	42	153	42.554	41.2	149	41.908	330	70.5	171	1.00E-10	40/67 (59%)
comp33601_c0_seq1	NP_571227.1	proteasome subunit beta type-6	-1.72256	0.000225349	38.1	381	37.4614	44.6	486	43.4168	40.3	481	39.7734	20.8	316	21.0373	28.3	308	28.6125	21.2	229	21.5131	988	344	883	5.00E-95	171/213 (80%)
Contig2541	XP_690184.1	PREDICTED: cytosolic 5'-nucleotidase 1B	-1.72372	0.0129549	25.4	493	24.9567	34.4	727	33.4378	24.6	572	24.3515	9.9	291	9.97419	16.2	343	16.4052	22.1	465	22.4907	1919	240	612	3.00E-63	146/323 (45%)
comp94495_c0_seq1	NP_001032461.1	grpE protein homolog 1, mitochondrial	-1.72461	0.0495935	10.9	215	10.6779	11.8	254	11.4615	12	285	11.9037	7.2	218	7.33073	7	151	7.0855	5.6	119	5.64681	1956	293	751	2.00E-79	153/216 (70%)
comp53845_c0_seq1	NP_001008615.2	heat shock protein, alpha-crystallin-related, 1	-1.72464	0.00651922	69.8	1103	68.5539	103.9	1789	101.025	66.8	1263	66.016	38.2	919	38.6737	48.5	836	49.0919	50.5	864	51.3074	1563	302	773	5.00E-82	147/201 (73%)
comp93686_c0_seq1	NP_001002130.1	mannose-P-dolichol utilization defect 1 protein	-1.72582	0.00553872	25	543	24.6032	21	497	20.4602	23.1	600	22.8629	12.9	425	13.0384	12.3	291	12.4575	14.2	334	14.4593	2144	397	1021	e-110	199/251 (79%)
comp95017_c0_seq1	XP_001340971.1	PREDICTED: UPF0466 protein C22orf32 homolog, mitochondrial-like	-1.72591	6.31971e-07	71.5	447	70.2643	79.7	543	77.5514	71.7	536	70.8567	39.2	373	39.699	45	307	45.5945	42.9	290	43.5546	618	98.6	244	3.00E-21	47/73 (64%)
comp86670_c0_seq1	NP_922916.1	dolichyl-diphosphooligosaccharide--protein glycosyltransferase	-1.72737	0.000218147	37.2	824	36.5844	43.1	1038	41.8724	42.1	1115	41.6325	26.4	889	26.7248	21.2	511	21.4356	22.1	530	22.483	2188	952	2461	0	481/575 (83%)
comp92000_c0_seq1	NP_001001942.1	SPARC precursor	-1.72965	0.000372269	501.3	21397	492.557	501.1	23304	487.412	655.6	33459	647.747	388	25194	392.685	279	12990	282.527	276.2	12763	280.715	4220	543	1398	e-154	246/291 (84%)
comp91612_c0_seq1	NP_001001724.1	mitochondrial import receptor subunit TOM22 homolog	-1.73033	0.000368561	36.4	299	35.8151	36.7	328	35.697	39.9	391	39.3877	19.2	239	19.3837	23.7	212	23.9926	21.4	190	21.7449	811	137	346	7.00E-33	75/134 (55%)
comp96126_c2_seq1	NP_001186666.1	protein disulfide-isomerase A3 precursor	-1.73056	1.15469e-05	59.5	2601	58.4346	55	2620	53.4803	56.8	2971	56.1335	33	2194	33.3742	31.6	1507	31.9882	32.8	1551	33.2929	4324	875	2261	0	420/480 (87%)
comp48576_c0_seq1	NP_956144.1	c20orf24 homolog	-1.7315	0.0439953	12.8	128	12.5474	13.5	147	13.0925	9.8	118	9.72777	7	106	7.03545	6.3	69	6.39055	7.2	78	7.30543	991	243	621	1.00E-64	113/126 (89%)
comp54200_c1_seq1	XP_003450180.1	PREDICTED: high mobility group-T protein-like isoform 2	-1.7318	4.67693e-06	61.7	241	60.652	61.6	262	59.909	63	294	62.225	31.2	185	31.5242	37.6	160	38.0448	37.1	157	37.7518	386	157	396	9.00E-37	72/76 (94%)
comp71781_c0_seq1	NP_001093908.1	U6 snRNA-associated Sm-like protein LSm5	-1.73188	0.000483617	41.5	235	40.7658	31.9	197	31.0496	34.8	236	34.4294	17.9	154	18.0881	21.4	132	21.6346	22.2	136	22.5411	560	176	447	7.00E-45	88/91 (96%)
comp110713_c0_seq1	NP_001014311.1	eukaryotic translation initiation factor 4, gamma 2a	-1.73296	0.013819	18.4	55	18.1116	15.1	49	14.6606	20.2	72	19.9395	12.3	56	12.4861	10.8	35	10.8895	7.4	24	7.55117	295	184	467	5.00E-45	92/98 (93%)
comp97907_c0_seq1	NP_001229925.1	monofunctional C1-tetrahydrofolate synthase, mitochondrial	-1.73309	0.0478838	11.9	408	11.6986	11.4	424	11.0459	11.4	466	11.2369	6.3	327	6.3484	6	224	6.0683	7.4	273	7.47901	3388	1357	3513	0	681/890 (76%)
comp34419_c0_seq1	NP_001027900.1	cytochrome c oxidase, subunit VIIa 2	-1.73399	5.52591e-07	77.9	376	76.5747	69.1	363	67.1686	74.9	432	73.9895	35.2	258	35.5763	45.6	240	46.1802	45.2	236	45.9218	477	114	285	3.00E-26	56/83 (67%)
comp87452_c0_seq1	NP_001004289.1	splicing factor 3A subunit 3	-1.73428	0.000802068	34.1	703	33.4766	32.3	727	31.4545	33	815	32.6387	18.4	577	18.604	18.3	413	18.5816	19.7	439	19.9737	2040	923	2385	0	451/501 (90%)
comp35341_c0_seq1	NP_001122251.1	mitochondrial import inner membrane translocase subunit Tim8 B	-1.73441	0.00525561	20.4	239	20.015	24.8	317	24.1201	23.7	332	23.3822	12	215	12.191	13.6	174	13.7675	13.5	171	13.6824	1160	149	377	3.00E-36	69/79 (87%)
comp33679_c0_seq2	NP_958497.1	putative adenosylhomocysteinase 3	-1.73522	0.0383481	11.4	277	11.1655	14	371	13.5874	12.5	365	12.3732	5.9	217	5.92246	7.7	206	7.84536	7.9	209	8.04923	2410	769	1985	0	374/532 (70%)
comp102753_c0_seq16	NP_001091951.1	ATP synthase, H+ transporting, mitochondrial F0 complex, subunit E	-1.73781	0.0320135	11.7	316	11.5058	13	382	12.6373	15.7	507	15.5248	7.3	299	7.37132	9.5	281	9.66681	6.1	177	6.15761	2668	82	201	2.00E-15	45/71 (63%)
comp33874_c0_seq1	NP_956944.2	protein arginine N-methyltransferase 1	-1.73789	4.92964e-05	46.7	562	45.8781	48.5	636	47.1725	49.6	714	49.0181	25.6	468	25.8677	26.7	351	27.0721	29.7	387	30.1848	1190	670	1728	0	330/361 (91%)
comp34272_c0_seq1	NP_955822.1	retinol binding protein 1a, cellular	-1.73799	0.0137759	15.9	186	15.6575	17.6	224	17.1325	19.8	276	19.5393	8.7	155	8.83457	11	140	11.1349	10.5	133	10.6972	1154	244	622	1.00E-64	112/126 (88%)
comp100787_c0_seq1	XP_003199461.1	PREDICTED: matrix metalloproteinase-19-like	-1.7384	0.00824877	20	630	19.6724	21.3	729	20.6826	20	752	19.748	10.2	489	10.3388	11	376	11.093	13.5	461	13.7539	3111	705	1819	0	330/410 (80%)
comp33631_c0_seq1	NP_954682.1	serine/threonine-protein kinase Sgk1	-1.73981	0.00033372	37.2	973	36.5652	40.2	1146	39.1293	35.4	1106	34.9542	20.7	823	20.9411	23.1	659	23.3985	20	565	20.2868	2585	790	2040	0	386/433 (89%)
comp54392_c0_seq1	XP_003456223.1	PREDICTED: dolichyl-diphosphooligosaccharide--protein	-1.73997	8.57439e-05	47.4	365	46.5322	43.3	364	42.1623	44.4	409	43.8504	26.1	306	26.4135	25	210	25.2945	25.3	211	25.7011	762	184	466	4.00E-44	86/113 (76%)
comp88471_c1_seq2	NP_998167.1	rRNA 2'-O-methyltransferase fibrillarin	-1.74026	0.000893667	29.8	360	29.2651	34.6	455	33.6064	32.2	465	31.79	19.5	359	19.76	16.3	215	16.5133	18.8	246	19.107	1195	446	1146	e-125	219/229 (95%)
comp104077_c0_seq1	NP_997841.1	glutathione S-transferase M	-1.7408	6.98818e-08	90.1	873	88.5247	81.6	861	79.3261	82.5	956	81.5262	47.3	697	47.855	48.9	517	49.5322	47.5	498	48.249	958	392	1006	e-109	183/219 (83%)
comp99639_c5_seq3	NP_571523.1	SWI/SNF related, matrix associated, actin dependent regulator of	-1.7414	0.00634203	21.1	270	20.7179	22.4	313	21.8217	21.6	331	21.3599	10.5	204	10.5988	13.1	183	13.2672	13.2	183	13.4166	1266	701	1808	0	350/370 (94%)
comp74223_c0_seq1	XP_002661386.1	PREDICTED: nicotinamide phosphoribosyltransferase-like	-1.74159	0.0102631	19.4	330	19.0932	16.9	312	16.4014	21.2	430	20.9229	10.6	273	10.6948	10.4	192	10.4957	11.5	212	11.7195	1679	908	2347	0	441/485 (90%)
comp101693_c0_seq9	XP_002666686.1	PREDICTED: v-type proton ATPase catalytic subunit A	-1.74365	2.40171e-05	53.1	1249	52.2086	48.8	1249	47.4356	53.3	1499	52.6951	29.1	1040	29.4345	29.1	746	29.4622	29.4	748	29.8738	2324	1170	3028	0	588/617 (95%)
comp60377_c0_seq1	NP_001002646.1	adenosine deaminase	-1.74449	0.0278902	14.4	192	14.1087	13.1	191	12.7521	14.5	232	14.3371	6.9	140	6.96556	7.8	114	7.91473	9	130	9.12718	1322	584	1505	e-167	275/357 (77%)
comp113167_c0_seq1	NP_775329.1	brain creatine kinase b	-1.74484	0.0151879	17	65	16.749	19.3	80	18.7295	16.2	74	16.036	8.3	48	8.37451	7.7	32	7.79061	13.6	56	13.7871	377	245	626	5.00E-66	113/125 (90%)
comp54495_c0_seq1	NP_571122.1	calreticulin precursor	-1.74595	4.10944e-06	59.2	1079	58.1355	61	1211	59.2825	63.6	1387	62.8471	33.6	933	34.0366	33.4	665	33.8523	36.6	722	37.1678	1803	593	1529	e-169	274/347 (78%)
comp104652_c0_seq1	NP_999976.1	protein phosphatase 1, catalytic subunit, alpha	-1.74616	2.76348e-05	55.3	359	54.3219	51.2	362	49.7682	45.8	356	45.3023	28.1	278	28.4819	27.1	192	27.4491	30.6	215	31.0834	642	393	1010	e-110	186/197 (94%)
comp82042_c0_seq1	NP_001108361.1	methylmalonic aciduria and homocystinuria type C protein homolog	-1.74792	0.00373703	21.8	394	21.3945	24.5	483	23.8295	26.3	568	25.9384	12.1	333	12.2432	15.5	305	15.6478	13.3	260	13.4893	1789	338	866	1.00E-92	150/243 (61%)
comp89472_c0_seq1	NP_571226.1	proteasome subunit beta type-5	-1.74796	7.3819e-05	45.6	769	44.7864	46.1	848	44.8723	44	887	43.4443	24.7	635	25.0402	26.8	493	27.1277	24.9	454	25.263	1668	449	1155	e-126	224/270 (82%)
comp98691_c0_seq1	XP_003201189.1	PREDICTED: interferon-induced protein 44-like	-1.75174	0.0285888	17	316	16.738	10.3	208	10.0102	13.8	306	13.631	6.9	196	7.02937	7.9	160	8.00725	8.3	167	8.45166	1834	338	866	1.00E-92	172/264 (65%)
comp98972_c3_seq1	NP_001009898.1	cyclin-dependent kinase 2-associated protein 2	-1.75214	0.0229778	14.4	136	14.1149	13.1	135	12.7302	16.8	190	16.5837	7.7	111	7.80022	9.2	95	9.31559	8	82	8.13135	936	181	458	9.00E-46	93/110 (84%)
comp93309_c0_seq1	NP_997913.1	dolichyl-diphosphooligosaccharide--protein glycosyltransferase	-1.75242	1.49607e-05	52.5	1241	51.5856	53.3	1373	51.8549	54.8	1549	54.1499	28.8	1035	29.1301	31	800	31.4191	30.4	778	30.8991	2337	855	2210	0	443/604 (73%)
comp78239_c0_seq1	ABC94507.1	NHP2 non-histone chromosome protein 2-like 1	-1.75655	0.000554827	36.6	305	35.9574	30.2	274	29.3496	34.6	345	34.2056	19.2	244	19.477	16.7	152	16.9309	20.9	189	21.2892	824	216	550	8.00E-54	114/125 (91%)
comp85424_c0_seq2	NP_957202.1	tubulin gamma-1 chain	-1.75825	0.0443544	10.5	172	10.3013	11.9	213	11.5906	11.9	233	11.7357	6.2	155	6.28551	6.6	118	6.67719	6.4	114	6.52347	1622	867	2241	0	430/451 (95%)
comp85010_c0_seq1	NP_001099163.1	N-acetyl-D-glucosamine kinase	-1.75854	0.0126632	18.1	316	17.7647	16.5	314	16.0385	18.1	378	17.8712	9	239	9.09733	10.1	193	10.2512	10.4	197	10.5815	1728	475	1223	e-134	228/278 (82%)
comp85629_c0_seq1	NP_956342.1	arginine--tRNA ligase, cytoplasmic	-1.75861	0.00193068	26.9	711	26.4532	26.6	765	25.8603	28	884	27.6599	14.9	598	15.0645	13.6	393	13.8149	17.1	489	17.3831	2611	1098	2841	0	544/661 (82%)
comp100135_c1_seq24	NP_958886.1	collagen, type I, alpha 1b precursor	-1.75966	0.0229111	539.8	8736	530.406	446	7864	433.812	618	11959	610.632	466.5	11483	472.058	190.1	3356	192.515	239.2	4190	243.063	1600	296	758	3.00E-80	137/166 (82%)
comp95697_c1_seq2	NP_956345.1	glycoprotein-N-acetylgalactosamine 3-beta-galactosyltransferase 1-B	-1.76072	0.0484576	11.7	243	11.5264	10.1	228	9.82615	11.1	275	10.97	4.7	147	4.72114	6.6	150	6.72239	7.1	160	7.25128	2048	553	1425	e-157	261/373 (69%)
comp82352_c0_seq1	NP_998717.1	6-phosphogluconate dehydrogenase, decarboxylating isoform 2	-1.76077	4.33443e-08	84.5	1666	83.0384	80.2	1723	78.0282	88.6	2089	87.5652	44.3	1329	44.8511	46.9	1008	47.4691	50.4	1075	51.1943	1949	879	2272	0	434/483 (89%)
comp85770_c0_seq1	NP_956585.1	26S proteasome non-ATPase regulatory subunit 6	-1.76079	0.000126025	40.3	586	39.5597	43.5	689	42.2607	40.4	703	39.9116	22.6	501	22.9001	22.2	353	22.5152	24.6	387	24.9618	1439	729	1882	0	368/389 (94%)
comp96349_c0_seq2	NP_956311.1	cold inducible RNA binding protein isoform 2	-1.76124	4.88575e-10	110.1	4043	108.167	100	4000	97.2326	116.6	5119	115.176	60	3352	60.7208	63.1	2526	63.8513	59.5	2367	60.5058	3631	157	398	4.00E-38	78/83 (93%)
comp91791_c0_seq1	NP_957316.1	hepatic triacylglycerol lipase precursor	-1.76239	0.0492036	10.6	228	10.4426	11.6	270	11.2357	10.4	267	10.2843	5.6	183	5.67506	5.8	135	5.84192	6.8	159	6.95795	2121	462	1189	e-130	237/490 (48%)
comp84039_c0_seq1	NP_999862.1	proteasome subunit alpha type-4	-1.76366	5.79451e-07	64	656	62.9086	74.3	829	72.231	71.7	879	70.8899	35	545	35.3872	40.5	453	41.0442	41.7	462	42.3309	1013	446	1148	e-126	223/233 (95%)
comp102630_c3_seq10	XP_685841.1	PREDICTED: magnesium-dependent phosphatase 1	-1.76403	0.0260724	14.6	102	14.3604	13.7	104	13.3034	13.3	111	13.1425	6.5	69	6.57748	6	46	6.11887	10.7	81	10.8958	690	219	557	2.00E-57	104/159 (65%)
comp90753_c0_seq1	NP_878286.2	glutamine synthetase	-1.76446	0.00307067	73.4	1297	72.0799	54.8	1056	53.3213	87.9	1859	86.8846	32.7	879	33.0756	41.6	802	42.111	46.3	886	47.0454	1748	713	1840	0	325/371 (87%)
comp89505_c0_seq1	NP_001002682.1	calsequestrin-2 precursor	-1.76532	0.0246652	10	130	9.7897	15.8	225	15.3947	16.5	258	16.3394	7.7	152	7.75021	10	142	10.1033	5.9	84	6.04386	1290	629	1623	e-180	305/374 (81%)
comp102366_c0_seq1	EGW06462.1	AT-rich interactive domain-containing protein 5A	-1.76632	0.00034183	34	1444	33.3911	34.6	1604	33.7	38.7	1968	38.2717	17.9	1155	18.0838	19.4	897	19.5976	22.5	1035	22.8672	4201	145	367	1e-031	75/147 (51%)
comp101478_c0_seq1	NP_001035183.2	coproporphyrinogen-III oxidase, mitochondrial	-1.7669	0.0486154	10.4	283	10.2619	10.6	313	10.3122	11.5	372	11.3442	6.4	263	6.45718	5.8	170	5.82423	5.9	174	6.02839	2679	658	1697	0	319/450 (70%)
comp94098_c2_seq1	NP_956887.2	serine/arginine-rich splicing factor 1B	-1.77329	0.0423452	10.8	218	10.5887	12.9	285	12.5775	10.4	252	10.2938	7.7	236	7.76143	4.9	109	5.00218	6.3	138	6.40433	2000	292	748	5.00E-79	151/195 (77%)
comp87952_c0_seq1	NP_001001406.1	cartilage-associated protein precursor	-1.77392	0.018568	15.9	264	15.6378	15.4	279	15.0155	14.5	288	14.3467	8.5	215	8.62292	8	144	8.059	8.9	160	9.05526	1640	666	1718	0	318/381 (83%)
comp86890_c1_seq2	NP_001007162.1	ras-related protein Rab-1A	-1.77545	6.65272e-06	58	1367	56.9694	51.8	1330	50.3602	57.4	1617	56.6725	29.4	1055	29.7694	32.2	827	32.5631	31.1	795	31.6555	2331	392	1006	e-109	195/202 (96%)
comp53573_c0_seq1	NP_957478.1	26S proteasome non-ATPase regulatory subunit 1	-1.7773	9.60374e-05	41.8	1514	41.1171	41.6	1639	40.4425	41.6	1798	41.0654	23.9	1316	24.199	22.6	891	22.8624	22.7	888	23.0419	3577	1474	3815	0	745/811 (91%)
comp33382_c0_seq1	NP_001007775.1	pre-mRNA-splicing factor SPF27	-1.77765	0.00236118	24.9	285	24.5009	25	311	24.2918	26	356	25.7381	16	278	16.1818	12.7	158	12.8334	13.3	164	13.4707	1130	401	1031	e-112	199/225 (88%)
comp71451_c0_seq1	NP_001159587.1	translocase of outer mitochondrial membrane 5 homolog	-1.7778	3.53571e-05	45.3	291	44.5179	50	350	48.6489	45.2	347	44.6437	22.8	223	23.0989	30.3	212	30.6425	24.7	172	25.1408	635	99	245	2.00E-21	48/51 (94%)
comp98906_c1_seq1	XP_686114.2	PREDICTED: ribosomal L1 domain-containing protein 1 isoform 1	-1.78073	0.013514	16	212	15.733	19.5	281	18.9472	19.5	309	19.2852	6.7	135	6.7835	9.8	142	9.9566	13.9	199	14.1104	1309	362	928	e-100	196/319 (61%)
comp96664_c0_seq1	NP_001186291.1	cartilage intermediate layer protein 1 precursor	-1.78083	0.027282	14.2	764	13.9298	12	705	11.6789	13.6	874	13.4015	6.9	562	6.93796	7.6	447	7.70027	7.5	439	7.6476	5328	1917	4965	0	900/1146 (78%)
comp98853_c0_seq1	XP_685769.5	PREDICTED: mucin-5AC-like	-1.78264	0.00456418	48.8	1996	47.9711	42.6	1898	41.4456	55.5	2714	54.8553	23.8	1482	24.1164	18.1	809	18.3702	39.2	1737	39.8867	4042	1233	3191	0	568/1219 (46%)
comp84607_c0_seq1	XP_003733873.1	PREDICTED: lamina-associated polypeptide 2, isoforms	-1.78757	0.018678	15.5	137	15.2798	15	144	14.5923	14.2	150	14.0695	8.7	116	8.75991	8	77	8.114	7.9	75	7.99223	871	66.6	161	1e-008	59/213 (27%)
comp100135_c1_seq11	NP_892013.2	collagen alpha-2(I) chain precursor	-1.79173	0.0114545	193.6	5344	190.23	159.6	4799	155.212	224.4	7406	221.71	158.2	6643	160.111	69.9	2106	70.83	88.8	2653	90.2316	2729	632	1630	0	327/543 (60%)
comp93775_c0_seq1	XP_001497400.2	PREDICTED: galectin-4-like isoform 1	-1.79501	0.00204849	29.3	431	28.8156	23.4	375	22.7795	23.2	408	22.9403	15.3	341	15.4365	14.5	232	14.655	11.8	188	12.0093	1453	176	446	2e-041	118/308 (38%)
comp90143_c0_seq2	NP_996950.1	RNA polymerase-associated protein LEO1	-1.79512	0.0381453	15.8	304	15.5104	11.4	240	11.1256	8.7	200	8.58159	4.5	131	4.52547	8.3	175	8.43594	6.9	143	6.97098	1904	631	1628	0	333/457 (72%)
comp58085_c0_seq2	NP_571451.2	proteasome activator complex subunit 3	-1.79563	0.0273935	13.1	122	12.8542	11.3	115	11.0089	14.4	161	14.2659	5.3	75	5.35045	10.1	103	10.2534	5.9	60	6.04012	922	448	1153	e-126	228/256 (89%)
comp100064_c2_seq2	EDL18456.1	mCG51409, isoform CRA_a	-1.79682	0.00117644	29.7	391	29.173	26.6	382	25.8959	27.5	433	27.1695	14.1	282	14.2462	15.2	219	15.4382	16.6	237	16.8952	1302	110	276	1e-021	56/75 (74%)
comp99781_c0_seq1	NP_853634.1	transcription activator BRG1	-1.79699	0.0170301	15.1	295	14.8715	14.9	316	14.4738	15.3	357	15.1353	8.7	258	8.80639	7.4	158	7.52554	8.7	184	8.8626	1927	640	1652	0	347/536 (64%)
comp101018_c0_seq2	XP_003200902.1	PREDICTED: c-type mannose receptor 2-like	-1.79771	0.0124093	17.9	41	17.6235	16.1	40	15.6218	15.7	43	15.5441	8.3	29	8.44013	8	20	8.1224	10.9	27	11.0887	226	76.3	186	4.00E-15	38/72 (52%)
comp58420_c1_seq1	XP_001922354.1	PREDICTED: putative ribosomal RNA methyltransferase NOP2	-1.79968	0.0378063	10.7	57	10.507	12.7	74	12.3937	10.8	69	10.6965	5.1	41	5.11721	6	35	6.09565	7.6	44	7.74938	527	104	259	4.00E-23	54/91 (59%)
comp34122_c0_seq1	NP_001032470.1	cytochrome c-1	-1.8005	2.68409e-10	98.4	1203	96.6618	116	1546	112.866	101.4	1482	100.144	52.8	982	53.425	59.6	795	60.3536	60.2	797	61.1867	1209	489	1258	e-138	234/307 (76%)
comp54868_c0_seq1	NP_001002621.1	glutathione S-transferase omega 1	-1.80057	7.10207e-09	95.6	1214	93.9703	81.9	1132	79.6125	87.6	1330	86.579	46.8	904	47.3788	48.7	675	49.3654	49.4	679	50.217	1255	375	964	e-104	172/240 (71%)
comp90500_c0_seq1	NP_001017667.1	major facilitator superfamily domain-containing protein 10	-1.80072	0.0200225	13.8	319	13.5441	14.3	360	13.8875	14.7	408	14.5683	7.2	254	7.30193	8.8	222	8.90552	7.4	185	7.50483	2288	644	1662	0	325/450 (72%)
comp78586_c0_seq2	NP_998137.1	myotrophin	-1.80131	0.000337206	35.9	264	35.228	33.8	271	32.8561	31.9	281	31.5341	17.2	193	17.4376	18.1	145	18.281	20.2	161	20.5267	728	219	557	2.00E-57	107/118 (90%)
comp92288_c0_seq1	XP_001335910.2	PREDICTED: intelectin-1a-like	-1.80202	0.0417635	630.1	7208	619.11	416.8	5195	405.416	779.3	10660	770.015	175.7	3058	177.842	418.9	5228	424.263	405	5015	411.56	1131	435	1118	e-122	187/274 (68%)
comp93829_c0_seq1	NP_001073440.1	mannoside acetylglucosaminyltransferase 1	-1.80226	0.0203167	13.5	331	13.2269	15.1	405	14.7044	13.9	409	13.745	7.8	292	7.90055	7.4	198	7.47554	8	212	8.09423	2431	810	2093	0	400/524 (76%)
comp53797_c0_seq1	NP_957435.1	ubiquitin-like protein 5	-1.80459	0.0015975	26.4	90	25.9435	24.2	90	23.5717	27.7	113	27.3939	14.3	74	14.4431	13.2	49	13.3453	15.2	56	15.4235	337	146	368	3.00E-36	68/72 (94%)
comp92236_c0_seq6	NP_001070240.1	Krueppel-like factor 13	-1.80697	0.00140012	24.5	630	24.1137	26.4	739	25.6999	29	889	28.6164	15.5	604	15.6533	11.8	331	11.9701	16.2	450	16.4568	2538	407	1047	e-113	199/235 (84%)
comp33980_c0_seq1	NP_001002521.1	signal peptidase complex catalytic subunit SEC11A	-1.80711	1.6217e-05	48.3	761	47.4496	49.3	847	47.9838	48	904	47.403	24.6	590	24.9083	27.9	480	28.2772	26.8	457	27.2254	1558	353	906	2.00E-97	175/179 (97%)
comp100364_c0_seq1	NP_001071052.1	NADPH oxidase organizer 1a	-1.80733	0.00396279	31.5	977	30.9757	34.1	1153	33.2138	29	1076	28.6899	12.3	578	12.4079	15	506	15.1574	24.2	811	24.5673	3064	442	1136	e-124	243/475 (51%)
comp71359_c0_seq1	XP_003450550.1	PREDICTED: nuclear inhibitor of protein phosphatase 1-like	-1.80849	0.0345174	11.5	158	11.3442	10.3	153	9.98095	13.1	214	12.9217	6.4	133	6.46567	6.7	100	6.78367	5.9	88	6.03684	1353	441	1134	e-121	224/344 (65%)
comp88934_c0_seq1	NP_001122153.1	vinculin	-1.80918	0.0199233	13.2	448	13.0028	15	555	14.6358	14.1	571	13.9375	7.9	408	8.01797	6.9	255	6.99273	8.2	301	8.3471	3347	1447	3745	0	789/1132 (69%)
comp97287_c1_seq2	NP_001071637.1	sulfotransferase family 2, cytosolic sulfotransferase 2	-1.80957	0.00636544	20.9	338	20.5473	19.4	342	18.8898	17.8	344	17.5868	9.1	224	9.22	11.2	198	11.3724	11.3	197	11.4423	1598	452	1162	e-127	209/287 (72%)
comp33619_c0_seq2	NP_001002697.1	density-regulated protein	-1.80995	0.000916842	29.5	329	28.9496	28.9	352	28.1418	27.3	365	27.0103	15.2	259	15.4309	17.2	209	17.3756	14.2	172	14.4605	1104	164	414	1.00E-40	80/81 (98%)
comp59291_c0_seq2	XP_002130748.1	PREDICTED: similar to Sp17 protein	-1.8111	0.0126637	15.9	128	15.6408	17.4	152	16.8754	15.1	145	14.9007	7.4	91	7.52894	9	79	9.12058	9.9	86	10.0405	795	70.1	170	9.00E-10	30/70 (42%)
comp82061_c0_seq2	NP_001017801.1	proteasome subunit beta type-4	-1.81118	1.70137e-08	83.1	1226	81.6302	80.4	1292	78.1602	84	1482	82.9846	44.1	991	44.6764	47.5	765	48.1248	42.9	685	43.5773	1459	401	1030	e-112	195/215 (90%)
comp71082_c0_seq1	NP_001003740.1	26S protease regulatory subunit 8	-1.81155	1.91614e-05	48.3	489	47.4559	46.5	513	45.2336	47.3	573	46.7655	26.2	404	26.5465	27.7	306	28.0576	23.3	255	23.6445	1001	581	1497	e-166	302/332 (90%)
comp76136_c0_seq1	NP_001006098.1	3-hydroxyacyl-CoA dehydrogenase type-2	-1.81168	0.0160531	15.3	267	15.0711	15.8	300	15.3858	14	291	13.8139	7.6	200	7.64379	9.1	172	9.17297	7.8	147	7.92796	1721	479	1232	e-135	240/260 (92%)
comp91495_c1_seq1	NP_001075176.1	cAMP-regulated phosphoprotein 19	-1.8128	0.039678	9	30	8.85811	10.2	37	9.92623	13.6	54	13.4092	7.3	37	7.39717	4.4	16	4.46361	6.1	22	6.20657	329	89.4	220	2.00E-16	41/45 (91%)
comp109750_c0_seq1	XP_001920670.3	PREDICTED: NEDD8-conjugating enzyme Ubc12 isoform 1	-1.81349	0.00184558	27.6	197	27.1452	23.9	186	23.2864	23.7	202	23.4082	13.9	151	14.0879	13.6	106	13.8	13.3	103	13.5604	705	374	959	e-104	181/185 (97%)
comp101629_c0_seq1	NP_997860.1	KDEL (Lys-Asp-Glu-Leu) endoplasmic reticulum protein retention	-1.81391	0.000502455	32	626	31.395	29.8	637	29.0261	32	749	31.5905	16.9	504	17.1144	18.3	392	18.5746	15.7	334	16.0045	1937	392	1007	e-109	190/212 (89%)
comp93766_c0_seq3	NP_956828.1	methylosome protein 50	-1.81464	0.00940067	17.3	230	17.0168	17.3	250	16.8056	17.6	279	17.3598	10.4	211	10.5701	9	131	9.15734	8.9	128	9.04837	1313	458	1178	e-129	213/315 (67%)
comp100135_c1_seq22	AAH63249.1	Collagen, type I, alpha 1	-1.81522	0.0187878	71.2	1197	69.9226	58.4	1070	56.7897	83.9	1688	82.9249	60.4	1546	61.1473	24.8	455	25.112	30.4	554	30.9202	1663	209	532	3.00E-51	121/301 (40%)
comp86275_c1_seq1	NP_001037775.1	alanyl-tRNA synthetase, cytoplasmic isoform 1	-1.81607	1.18127e-05	46.1	2013	45.3083	50.5	2402	49.1213	51.6	2691	50.9374	27.4	1821	27.7516	25.8	1227	26.0931	27.1	1279	27.5051	4316	1719	4452	0	848/951 (89%)
comp88651_c0_seq1	NP_001006077.1	exosome complex exonuclease RRP45	-1.81644	0.0308015	12.4	191	12.1509	11.8	198	11.4447	11.8	217	11.6098	6.8	159	6.84885	6.4	108	6.49153	6.3	106	6.44305	1527	603	1555	e-172	290/349 (83%)
comp96264_c0_seq1	NP_998352.1	dehydrodolichyl diphosphate synthase	-1.8203	0.0314338	11.8	234	11.5683	10.7	231	10.3759	13	310	12.8885	5.5	166	5.55655	6	131	6.11887	7.7	165	7.79375	1965	552	1423	e-157	265/328 (80%)
comp100029_c0_seq2	XP_003199926.1	PREDICTED: serine protease inhibitor Kazal-type 2-like	-1.82087	0.0424409	83.7	1613	82.2536	45.4	954	44.201	97.4	2243	96.192	32.2	943	32.5594	52	1094	52.709	38.4	802	39.0755	1905	58.9	141	1.00E-08	24/59 (40%)
comp72108_c0_seq2	XP_003476916.1	PREDICTED: HIG1 domain family member 1A-like	-1.82119	0.0177178	15.9	160	15.6055	13.3	146	12.9381	13.9	167	13.6982	6.5	99	6.53786	8.6	95	8.75441	8.2	89	8.29384	996	136	343	1.00E-29	70/92 (76%)
comp97590_c1_seq3	NP_938184.1	zinc finger CCHC domain-containing protein 9	-1.82274	0.0490052	9.1	143	8.91057	8.7	150	8.49226	11.8	223	11.6859	5	121	5.10504	6.7	115	6.7704	4.3	74	4.40566	1559	318	814	9.00E-87	154/252 (61%)
comp77676_c0_seq1	NP_998651.1	ubiquitin-conjugating enzyme E2Na	-1.82307	2.2081e-08	82.9	1255	81.4944	74.1	1222	72.0971	82.1	1486	81.1507	40.4	930	40.8894	44.3	731	44.8485	44.4	727	45.1053	1496	315	807	5.00E-86	154/154 (100%)
comp97168_c0_seq1	NP_957340.1	serine hydroxymethyltransferase, cytosolic	-1.82319	0.023146	13.7	245	13.4313	15.8	309	15.3912	15.5	333	15.3527	5	137	5.0853	11.7	228	11.8096	7.6	147	7.69978	1772	868	2243	0	420/471 (89%)
comp100338_c7_seq4	NP_997914.2	small GTPase RhoA	-1.82365	0.0211346	31.6	793	31.025	18.1	496	17.6313	20.9	627	20.6298	13.1	499	13.2185	13.9	381	14.0835	11.1	301	11.2516	2483	373	958	e-103	182/184 (98%)
comp75172_c0_seq1	NP_001004586.1	histidyl-tRNA synthetase, cytoplasmic	-1.82421	0.000930186	26.8	477	26.3133	28.3	549	27.5164	28.5	606	28.1137	14.7	397	14.8283	15	292	15.219	15.4	297	15.6539	1761	613	1582	e-176	307/370 (82%)
comp93740_c0_seq1	NP_942099.1	bisphosphoglycerate mutase 1a	-1.82424	0.00122514	26.2	486	25.7426	25.9	523	25.1699	27.6	613	27.3065	14.5	409	14.6684	14.9	302	15.1137	13.6	273	13.8162	1834	499	1285	e-141	238/254 (93%)
comp41645_c0_seq1	XP_002665211.1	PREDICTED: SRA stem-loop-interacting RNA-binding protein,	-1.82437	0.00310151	25	139	24.5509	19.8	120	19.2574	21.9	146	21.6868	10.2	86	10.2848	13.7	83	13.8509	12.1	73	12.3193	550	171	433	3.00E-43	76/94 (80%)
comp98607_c4_seq4	NP_956165.1	S-adenosylmethionine synthase isoform type-1	-1.82725	0.0192804	36.7	738	36.0262	30.7	673	29.8497	35.2	846	34.7314	21	644	21.2859	7.7	168	7.74852	26.5	577	26.9121	1990	627	1617	e-180	304/383 (79%)
comp53695_c0_seq1	NP_956306.1	coactosin-like protein	-1.82754	2.34937e-28	345.8	2641	339.811	330.7	2751	321.604	335.7	3065	331.656	198.4	2305	200.809	169.6	1413	171.774	177	1463	179.855	755	240	612	9.00E-64	114/142 (80%)
comp126690_c0_seq1	XP_001924014.2	PREDICTED: myosin heavy chain, fast skeletal muscle	-1.82806	0.0465023	9	36	8.85362	13.1	57	12.7367	8	38	7.85944	3.3	20	3.33037	5.3	23	5.34433	7.6	33	7.75428	395	234	596	2.00E-62	116/131 (88%)
comp101648_c0_seq1	NP_998828.1	transmembrane protein 33	-1.82866	0.0113921	16.4	290	16.1628	15.6	299	15.1409	16.5	347	16.2644	9.6	258	9.73603	9.3	178	9.37314	7.2	137	7.29538	1743	453	1166	e-127	225/237 (94%)
comp79051_c0_seq1	NP_001076410.1	zinc finger BED domain-containing protein 4	-1.82971	0.00119404	27.5	964	27.0109	25.2	963	24.5161	26.7	1118	26.3447	14.6	781	14.8169	13.7	525	13.8985	14.4	545	14.5904	3467	53.9	128	8.00E-07	32/105 (30%)
comp86949_c0_seq1	NP_956783.3	GDP-mannose 4,6 dehydratase isoform 2	-1.8314	2.14385e-05	47.1	781	46.2901	42.5	767	41.3043	46.6	923	46.0074	22.4	564	22.6339	23.9	433	24.2478	26.9	483	27.3523	1639	691	1782	0	335/376 (89%)
comp89144_c0_seq2	NP_001005601.1	transmembrane protein 18	-1.83198	0.0114128	16.3	153	16.0162	13.7	140	13.3155	18.2	204	17.9592	8.8	126	8.93063	8.3	85	8.40685	8.8	89	8.90158	928	248	632	6.00E-66	119/152 (78%)
comp98865_c0_seq1	XP_003199671.1	PREDICTED: NHL repeat-containing protein 2-like	-1.83241	0.0276997	11.4	336	11.1782	12.3	397	12.0001	12.8	452	12.6462	6.8	306	6.89284	6.2	201	6.31794	6.6	212	6.73873	2920	1079	2791	0	530/722 (73%)
comp91434_c0_seq1	NP_001007769.1	phenylalanyl-tRNA synthetase beta chain	-1.83402	0.000266076	32	662	31.4317	33.9	764	32.9584	34	842	33.6211	18.2	572	18.3887	17.7	399	17.899	17.7	396	17.9645	2046	1049	2713	0	518/590 (87%)
comp98342_c2_seq2	NP_997760.1	histone-binding protein RBBP4	-1.83445	0.00850334	18.4	792	18.1031	16.4	766	15.9081	17.2	883	16.9737	8.5	558	8.63585	9.4	443	9.56703	10	465	10.1552	4250	884	2283	0	422/424 (99%)
comp97777_c0_seq1	XP_001891657.1	Ras-related protein Rac1	-1.8351	0.00626425	20.4	54	20.022	18.7	54	18.1916	17	54	16.8383	7.9	32	8.03357	12.1	35	12.2611	10.1	29	10.2736	262	141	355	5.00E-32	69/84 (82%)
comp99328_c0_seq1	NP_571705.1	protein-kinase, interferon-inducible double stranded RNA dependent	-1.83522	0.0391541	10.7	424	10.5208	10.2	441	9.94226	11	519	10.8303	6.3	380	6.38427	5.1	222	5.20456	5.7	245	5.80844	3915	781	2018	0	397/500 (79%)
comp53534_c0_seq1	NP_571601.1	10 kDa heat shock protein, mitochondrial	-1.83635	4.81943e-06	54	487	53.0966	46.9	460	45.5678	55.6	599	54.923	26.4	362	26.7233	28.9	284	29.2552	28.6	279	29.0637	891	153	387	1.00E-37	77/99 (77%)
comp33734_c0_seq1	NP_001017582.1	small nuclear ribonucleoprotein Sm D2	-1.83788	1.10524e-07	71.1	449	69.9	74.6	513	72.5623	64.9	490	64.1529	41.9	402	42.3742	36.3	250	36.7721	34.5	236	35.1037	624	203	517	7.00E-53	104/118 (88%)
comp93160_c0_seq1	NP_001003566.1	14 kDa phosphohistidine phosphatase	-1.83997	0.027738	12.4	130	12.1664	12.9	147	12.4997	10.8	135	10.6253	6	96	6.08322	6	69	6.10119	7.3	83	7.42174	1038	231	589	6.00E-61	104/121 (85%)
comp95579_c0_seq1	XP_699380.2	PREDICTED: kinesin family member 1C	-1.84034	0.0159869	14	791	13.7191	14.3	882	13.8989	14.9	1011	14.7466	7.4	638	7.49229	7.2	446	7.30856	8.5	524	8.68342	5601	1624	4206	0	841/1108 (75%)
comp96793_c0_seq1	XP_694481.5	PREDICTED: neural cell adhesion molecule 1-like	-1.84098	0.00875704	23	574	22.6118	15.5	420	15.0326	26.2	780	25.8408	11	417	11.1225	12.5	340	12.6546	11.1	299	11.2539	2466	527	1357	e-149	270/582 (46%)
comp54264_c0_seq1	NP_001230100.1	bolA-like protein 2	-1.84153	0.0244669	12.3	120	12.1052	12	127	11.6401	13.3	155	13.1495	6.5	96	6.55699	7.2	77	7.33883	6.4	67	6.45763	963	147	371	1.00E-35	74/86 (86%)
comp106846_c0_seq1	NP_956015.1	DEAD (Asp-Glu-Ala-Asp) box polypeptide 39Aa	-1.84293	2.6485e-05	44.6	219	43.865	42.1	225	40.9467	44.2	259	43.6278	24.1	180	24.4113	24.1	129	24.4124	21.7	115	22.008	485	142	357	1.00E-34	70/71 (98%)
comp97007_c0_seq1	NP_997750.1	IST1 homolog	-1.84412	0.0224214	13.4	334	13.1627	13	354	12.6755	12.2	364	12.0639	5.2	197	5.25665	6.3	170	6.32987	9.1	245	9.22516	2465	474	1221	e-133	255/357 (71%)
comp84439_c0_seq1	NP_571780.1	major histocompatibility complex class I UEA precursor	-1.84515	0.0100798	117.2	491	115.212	62.9	287	61.1871	99.9	500	98.6676	47.6	303	48.1395	48.6	222	49.217	53.2	241	54.0308	414	110	275	3.00E-25	50/105 (47%)
comp91495_c0_seq1	NP_957266.1	cAMP-regulated phosphoprotein 19	-1.85063	0.00995126	16.5	151	16.2265	15.4	153	14.9383	16.8	184	16.6285	9.1	126	9.16773	9.2	92	9.34075	7.6	75	7.70048	904	108	269	7.00E-24	53/55 (96%)
comp85802_c0_seq1	NP_956616.1	U5 small nuclear ribonucleoprotein 40 kDa protein	-1.85109	0.0033105	21.5	263	21.1497	19.9	265	19.3623	21.8	318	21.5063	11	205	11.1621	10.7	143	10.865	11.9	157	12.0631	1208	648	1672	0	313/347 (90%)
comp96243_c0_seq1	XP_003454321.1	PREDICTED: nudix hydrolase 20, chloroplastic-like	-1.85171	0.00843948	17.1	259	16.7847	17.3	286	16.84	16.4	298	16.2413	8.6	198	8.68807	9.7	161	9.85795	8.7	143	8.8544	1499	429	1102	e-117	202/294 (68%)
comp94169_c1_seq1	NP_001002527.1	protein transport protein Sec61 subunit beta	-1.85232	8.87375e-06	49.7	324	48.8737	48.9	347	47.5578	45.8	357	45.2884	26.9	267	27.27	26.5	188	26.7938	23.3	164	23.6365	644	79	193	3.00E-15	44/78 (56%)
comp101185_c0_seq4	NP_899191.2	cytosolic sulfotransferase 3	-1.85238	3.20851e-05	43.4	180	42.6486	44	199	42.8398	39.1	194	38.6565	19.8	125	20.0533	22.5	102	22.8338	24.9	112	25.3547	410	154	389	2.00E-38	72/92 (78%)
comp73651_c0_seq1	NP_775360.1	structural maintenance of chromosomes protein 4	-1.85321	0.00373787	20.5	883	20.1641	20.2	947	19.6486	20.7	1064	20.4338	11	719	11.1171	10.3	483	10.4211	11.3	527	11.4984	4254	1914	4959	0	1001/1292 (77%)
comp97213_c0_seq2	XP_003198185.1	PREDICTED: ig heavy chain V-III region VH26-like	-1.85395	0.017554	13.9	63	13.6609	13.2	65	12.806	17.9	97	17.6888	9.9	68	9.98368	9.7	48	9.8339	4.3	21	4.35077	448	114	285	3.00E-26	63/116 (54%)
comp71082_c1_seq1	XP_003441913.1	PREDICTED: 26S protease regulatory subunit 8-like	-1.85504	2.24934e-05	40.8	148	40.0482	48	190	46.713	42.1	183	41.6449	24.6	136	24.9175	20.4	81	20.7087	24.4	96	24.82	359	161	408	4.00E-38	81/81 (100%)
comp86761_c0_seq1	NP_957325.1	stomatin-like protein 2	-1.85715	0.00345847	19.6	288	19.2285	22.4	359	21.7776	20.1	354	19.8767	10.9	245	11.0755	11	177	11.1654	11	176	11.2273	1455	540	1391	e-153	284/351 (80%)
comp89018_c0_seq1	NP_957260.1	26S protease regulatory subunit 7	-1.85774	8.01522e-05	41.1	664	40.3399	44.9	792	43.7175	32.2	622	31.7795	21.5	529	21.7604	20.4	360	20.6641	20.7	362	21.0129	1599	791	2044	0	404/433 (93%)
comp55072_c0_seq1	NP_571449.1	proteasome activator complex subunit 2	-1.85872	3.79816e-17	301.7	2982	296.503	255.6	2752	248.618	285	3367	281.549	140.4	2110	142.052	149.1	1607	150.968	156.5	1674	159.032	977	336	861	2.00E-92	170/244 (69%)
comp60510_c0_seq1	NP_001076370.1	collagen alpha-2(VIII) chain precursor	-1.8597	0.0255047	12.4	552	12.2177	11.7	566	11.3823	12	639	11.8943	6.5	438	6.56399	6.1	297	6.21088	6.5	313	6.61917	4389	450	1157	e-126	248/467 (53%)
comp80587_c0_seq1	NP_001165247.1	bone morphogenetic protein 16 precursor	-1.86013	1.31458e-05	45.8	1071	44.9616	45.9	1170	44.6273	45.6	1276	45.0497	27.6	983	27.9415	21.9	560	22.212	23.1	586	23.5049	2314	471	1213	e-133	251/406 (61%)
comp98918_c0_seq1	NP_001007304.1	ADP-ribosylation factor GTPase-activating protein 1	-1.86015	0.0305636	9.9	191	9.69409	10.5	221	10.1913	13.4	310	13.232	5.1	150	5.15477	6.8	143	6.85736	6	126	6.11017	1914	441	1133	e-123	234/420 (55%)
comp91851_c0_seq1	NP_001018493.1	dehydrogenase/reductase SDR family member 7C	-1.86039	0.0193609	16.8	313	16.534	25.2	510	24.4775	14.5	322	14.3047	8.2	232	8.29786	12.7	258	12.8766	9	182	9.18575	1839	438	1126	e-123	217/309 (70%)
comp93732_c0_seq4	NP_001133567.1	Sialic acid synthase	-1.86097	0.000279803	32.4	494	31.823	28.9	481	28.1528	34	620	33.5889	16.9	393	17.1416	15.9	264	16.0681	17.6	291	17.9109	1508	528	1360	e-147	257/350 (73%)
comp92538_c1_seq1	NP_998330.1	B-cell CLL/lymphoma 7 protein family member B-A	-1.86164	0.0489718	7.9	53	7.78915	11.7	85	11.35	8.4	67	8.28091	4.8	49	4.87589	6	44	6.10961	4	29	4.07213	661	156	394	1.00E-38	85/127 (66%)
comp85558_c0_seq1	XP_001342606.2	PREDICTED: growth-regulated alpha protein	-1.86313	0.00694679	18.1	146	17.751	13.1	115	12.7037	21.2	205	20.961	7.2	89	7.32661	7.8	69	7.9262	12.7	111	12.8944	799	60.5	145	1.00E-09	29/91 (31%)
comp100674_c0_seq2	NP_001013299.1	39S ribosomal protein L48, mitochondrial	-1.86475	0.00834455	19	159	18.6996	15.3	139	14.853	15.7	157	15.5283	7.5	95	7.5649	10.3	94	10.445	8.6	78	8.76475	826	251	642	3.00E-67	130/207 (62%)
comp110727_c0_seq1	NP_001017768.1	COP9 signalosome complex subunit 6	-1.86644	0.00174573	23.6	271	23.2357	22.4	280	21.8126	24.2	331	23.8673	12.9	224	13.004	10.2	128	10.3691	13.9	172	14.0904	1133	575	1483	e-164	282/297 (94%)
comp97737_c1_seq1	XP_002662361.1	PREDICTED: nodal modulator 1	-1.86731	0.0164328	13.5	557	13.2167	14.3	647	13.9487	13.4	665	13.2702	7.7	483	7.75995	6.1	277	6.21004	7.9	355	8.04832	4094	1872	4849	0	939/1194 (78%)
comp91983_c1_seq1	NP_997734.1	DNA replication licensing factor MCM7	-1.86768	0.000767174	26.9	630	26.448	27.6	704	26.8527	26.5	741	26.1613	12.8	454	12.9048	17.2	439	17.4126	12.7	322	12.9157	2314	1269	3284	0	632/722 (87%)
comp89024_c0_seq1	XP_001342276.2	PREDICTED: inactive serine protease 35-like	-1.86869	0.0391441	11.3	176	11.1238	9.9	168	9.64748	9.2	171	9.08923	4.9	115	4.92134	4.1	69	4.12038	7	117	7.0654	1537	389	999	e-108	193/393 (49%)
comp99995_c0_seq2	NP_001030155.1	cytoplasmic aconitate hydratase	-1.86912	0.013594	12	405	11.8148	17.3	633	16.7779	14.2	570	13.9841	7	359	7.09104	7.8	285	7.85531	8.1	296	8.25035	3330	1528	3955	0	754/889 (84%)
comp95876_c0_seq3	NP_956575.1	tetraspanin-31	-1.87045	0.0243374	14.1	250	13.854	8.9	171	8.60979	13.1	277	12.9093	6.7	182	6.82888	6.4	124	6.49236	5.9	114	6.03598	1753	282	722	5.00E-76	142/212 (66%)
comp100135_c1_seq18	P02457.3	CO1A1_CHICK RecName: Full=Collagen alpha-1(I) chain; AltName: Full=Alpha-1 type I	-1.87053	0.00967911	97.8	1535	96.0799	98.3	1682	95.6561	133.1	2499	131.547	87.4	2086	88.4061	36.7	628	37.139	48.9	831	49.6975	1552	195	495	5.00E-47	111/290 (38%)
comp55019_c0_seq1	NP_958478.2	neural precursor cell expressed, developmentally down-regulated 8	-1.87063	2.14632e-06	54.4	510	53.5026	51.9	530	50.5177	53.7	601	53.0235	25.5	363	25.7843	30.5	312	30.9247	28.2	286	28.6668	926	134	337	9.00E-32	68/86 (79%)
comp88274_c0_seq2	NP_997855.1	phospholipase A-2-activating protein	-1.8712	0.0362892	11	319	10.7638	10.1	322	9.87171	10.1	351	9.96025	5.9	260	5.94007	4.7	150	4.78203	5.8	183	5.89976	2879	1369	3543	0	656/798 (82%)
comp96496_c0_seq1	NP_998529.3	protein disulfide-isomerase precursor	-1.8725	6.35667e-17	164.3	3746	161.447	159.9	3971	155.498	172	4690	169.99	86.2	2990	87.2523	86.5	2151	87.5889	88.1	2175	89.5633	2254	812	2098	0	390/452 (86%)
comp99723_c0_seq1	NP_001122138.1	peptidyl-prolyl cis-trans isomerase FKBP10	-1.87283	0.00161154	24.4	451	24.0197	21	423	20.4689	25.2	556	24.9032	13.3	372	13.4146	12.2	246	12.3786	11.6	231	11.7547	1824	874	2259	0	406/542 (74%)
comp90630_c0_seq2	NP_001107094.1	serine/threonine-protein kinase Sgk2	-1.87299	0.0346737	43.1	796	42.394	24.4	490	23.711	23.9	527	23.6043	17	476	17.1649	15.5	312	15.6997	15.5	309	15.7238	1824	600	1548	e-172	288/361 (79%)
comp85453_c0_seq1	NP_957229.1	phosphatidylinositol transfer protein alpha isoform	-1.87343	9.46207e-06	46	779	45.2332	41	755	39.8317	52.1	1054	51.4694	23.3	600	23.5893	24.2	447	24.523	25.6	469	26.0197	1673	506	1302	e-143	234/271 (86%)
comp98976_c1_seq9	NP_955830.1	RNA 3'-terminal phosphate cyclase	-1.87508	0.004842	18.6	518	18.3184	19	574	18.443	18.6	617	18.3498	9	380	9.09881	10.3	313	10.458	10.2	308	10.4068	2747	637	1643	0	322/364 (88%)
comp71930_c0_seq2	XP_684430.1	PREDICTED: cysteine-rich protein 3-like	-1.87528	0.0467019	10	86	9.87515	8.7	81	8.45071	9.3	95	9.17399	4.3	56	4.35389	5.4	50	5.42453	5	46	5.04676	846	379	973	e-105	166/206 (80%)
comp101656_c0_seq1	NP_954969.1	ADP-ribosylation factor 5	-1.87622	1.15751e-09	88.5	666	86.9595	87.7	719	85.2971	85.6	770	84.5518	45	515	45.5296	44.8	368	45.3981	47.5	387	48.2795	744	355	912	1.00E-98	177/180 (98%)
comp94268_c0_seq1	NP_957432.1	thioredoxin-like protein 1	-1.87798	0.000312859	31.3	414	30.7474	30	433	29.2185	30.3	480	29.9805	15.6	313	15.7397	16.1	233	16.3497	16.3	233	16.5338	1308	529	1362	e-150	259/289 (89%)
comp90087_c0_seq1	NP_001002470.1	surfeit gene 4, like	-1.88065	0.000969184	23.8	528	23.3464	22.9	554	22.2566	29.7	790	29.3766	13	441	13.2029	13.6	329	13.7445	13.4	323	13.6457	2197	439	1128	e-123	215/262 (82%)
comp98185_c0_seq1	XP_003198176.1	PREDICTED: myosin light chain kinase, smooth muscle	-1.88155	0.0137372	13.3	375	13.0336	18.7	576	18.1894	16.4	553	16.164	10.6	456	10.7311	4.5	139	4.56452	10.2	312	10.3609	2795	875	2262	0	442/664 (66%)
comp101191_c1_seq3	NP_999851.1	sulfotransferase 6B1	-1.88263	0.000492801	27.1	525	26.5905	30.6	647	29.7738	27.4	635	27.0477	11.4	335	11.4883	16.1	340	16.2702	17	356	17.2277	1918	433	1113	e-121	207/295 (70%)
Contig5490	XP_683950.5	PREDICTED: galactose-3-O-sulfotransferase 2-like	-1.88277	0.0210082	14.4	283	14.1418	10.8	231	10.488	12.1	285	11.9771	6.3	189	6.39477	6.9	147	6.94039	6.3	135	6.44559	1944	517	1332	e-146	252/415 (60%)
comp90679_c0_seq1	NP_956879.1	major histocompatibility complex class I UXA2 precursor	-1.88441	0.00290439	83.5	212	82.0499	54.6	151	53.0984	92.2	280	91.1358	36	139	36.4251	46.2	128	46.8057	38.2	105	38.8276	251	120	301	2.00E-28	49/80 (61%)
comp92142_c0_seq1	NP_001019625.1	N-ethylmaleimide-sensitive factor b	-1.88514	0.000414778	30.9	841	30.3372	27.7	821	26.9082	28.4	924	28.0311	16.5	685	16.7307	14.1	420	14.3145	14.8	437	15.0616	2693	1288	3334	0	645/747 (86%)
Contig296	NP_999975.1	carboxypeptidase E precursor	-1.88549	0.014113	13.1	239	12.8415	13.8	274	13.3761	15.1	331	14.9567	9.9	276	10.0408	5.6	112	5.68568	6.4	127	6.51974	1808	601	1550	e-172	288/325 (88%)
comp86359_c0_seq1	ACI69849.1	methyltransferase Mb3374	-1.88715	0.00184485	22.8	301	22.4408	21.8	313	21.2021	22.9	361	22.6343	11.8	236	11.9132	11.8	169	11.9043	11.6	166	11.8247	1303	381	978	e-103	178/271 (65%)
comp87164_c1_seq4	NP_998548.1	heterogeneous nuclear ribonucleoprotein L2	-1.88778	0.043974	6.5	115	6.40938	10.4	199	10.0771	11.3	238	11.1554	5.9	158	5.96238	4.9	95	5.00252	3.9	75	3.99382	1743	862	2228	0	427/501 (85%)
comp100135_c1_seq12	NP_954684.1	collagen alpha-1(I) chain precursor	-1.89452	0.00729485	51	2684	50.0834	39.5	2266	38.4179	57.9	3645	57.2003	38.5	3081	38.9267	16.4	944	16.643	22.1	1258	22.4286	5206	641	1653	0	338/554 (61%)
comp99129_c5_seq1	NP_001002298.1	ATPase asna1	-1.89482	0.00725175	18.4	200	18.107	17.4	206	16.9452	13.9	181	13.7811	8.1	134	8.21419	8.3	98	8.3828	9.4	110	9.5152	1073	642	1656	0	324/341 (95%)
comp94088_c1_seq1	NP_001019577.1	peroxiredoxin-5, mitochondrial	-1.89539	1.16793e-22	323.2	2939	317.582	285	2823	277.159	323.2	3514	319.335	148.3	2051	150.06	168.2	1668	170.294	167.2	1646	169.94	899	247	630	9.00E-66	118/162 (72%)
comp92762_c0_seq1	NP_001005978.1	Golgi-associated plant pathogenesis-related protein 1	-1.89659	0.0309239	11.1	144	10.8946	10.3	146	10.0361	10.6	164	10.4348	5.9	116	5.94227	5.3	75	5.36116	5.4	76	5.49381	1284	304	779	8.00E-83	144/154 (93%)
comp95308_c0_seq1	NP_956973.1	cell growth-regulating nucleolar protein	-1.89919	0.0366569	10.5	143	10.2824	9.4	140	9.14642	10	164	9.9173	4.2	88	4.28437	5.4	80	5.43497	5.9	88	6.04578	1351	272	695	5.00E-73	144/317 (45%)
comp79868_c0_seq1	NP_775358.1	U1 small nuclear ribonucleoprotein C	-1.90225	0.0151574	13.9	186	13.6471	11.9	173	11.5328	14.4	231	14.2537	6.8	138	6.85568	6.5	95	6.58564	7.5	109	7.64123	1324	138	348	8.00E-33	62/62 (100%)
comp71363_c0_seq1	ADZ76344.1	Gig2-like protein CauO	-1.90298	0.0476901	8.7	119	8.58213	8.7	129	8.4528	9.3	151	9.15829	5.5	114	5.56669	4	59	4.02019	4.3	63	4.34108	1347	187	475	9e-045	93/216 (43%)
comp53448_c0_seq1	NP_998184.1	peptidyl-prolyl cis-trans isomerase B	-1.90311	8.55509e-38	438.3	4447	430.707	408	4509	396.787	452.7	5492	447.337	219.9	3394	222.572	223	2468	225.843	228.8	2513	232.55	1003	381	978	e-106	188/216 (87%)
Contig2830	XP_696325.5	PREDICTED: serine/threonine-protein kinase SIK2	-1.90361	0.0218081	11.2	494	11.0067	12.1	582	11.7819	12.5	657	12.3107	6.8	457	6.89429	5.4	259	5.45225	6.3	302	6.42903	4360	1281	3315	0	670/909 (73%)
comp87777_c1_seq1	NP_705947.3	splicing factor 3B subunit 4	-1.90461	0.00600833	17.2	242	16.8885	16.8	257	16.2957	17.3	291	17.0788	9.8	210	9.92293	8.7	133	8.7695	8	122	8.13477	1392	431	1108	e-121	217/228 (95%)
comp81010_c0_seq2	NP_957022.1	RNA polymerase II subunit A C-terminal domain phosphatase SSU72	-1.90674	0.00866761	16.8	160	16.5351	14.6	151	14.1784	15.3	174	15.1226	9.1	132	9.23646	8.7	90	8.78774	6.3	65	6.41816	940	386	992	e-107	181/194 (93%)
comp91741_c0_seq1	NP_001017833.1	inorganic pyrophosphatase	-1.90831	2.79411e-17	169	2140	166.045	151.8	2094	147.622	162.6	2462	160.653	80.4	1549	81.378	82.1	1134	83.1326	86.8	1190	88.2201	1252	532	1370	e-151	244/290 (84%)
comp33503_c0_seq1	NP_571809.1	glutathione S-transferase pi	-1.91031	4.75141e-05	234.3	4476	230.183	159.5	3320	155.126	219.4	5012	216.762	94.3	2742	95.4762	115.5	2407	116.952	106.2	2196	107.901	1889	327	838	2.00E-89	152/208 (73%)
comp33609_c0_seq1	NP_001003558.1	tubulin, alpha 8 like 3	-1.91076	0.000140854	30.9	123	30.4038	34.4	149	33.4636	32.4	154	32.0135	18.2	110	18.4103	16.1	70	16.3481	16	69	16.296	393	239	609	2.00E-61	118/131 (90%)
comp94068_c0_seq1	NP_571185.1	carbonic anhydrase	-1.91089	5.77192e-14	306	7343	300.728	322.1	8420	313.311	282.5	8104	279.119	130.3	4756	131.882	154.8	4051	156.751	183.9	4777	186.924	2372	441	1133	e-123	200/260 (76%)
comp86495_c0_seq1	NP_776196.2	ruvB-like 1	-1.91208	0.000364984	27.7	555	27.2573	29.3	639	28.5137	28.5	681	28.1271	14.6	443	14.7312	14.5	316	14.663	14.9	323	15.1566	1978	858	2218	0	434/456 (95%)
comp96211_c3_seq1	NP_991121.1	AP-1 complex subunit sigma-2	-1.9179	0.0322877	11.3	79	11.1384	9	68	8.711	10.3	86	10.1973	5.8	61	5.82332	5.3	40	5.32848	4.6	35	4.71491	689	186	473	5.00E-45	94/96 (97%)
comp101172_c1_seq4	XP_002660701.1	PREDICTED: zinc-binding protein A33-like	-1.92016	0.0413498	9.3	296	9.17798	8.5	294	8.28257	9.9	375	9.77858	4.8	231	4.84966	4.9	168	4.92166	4.5	156	4.62157	3133	61.6	148	3.00E-09	30/79 (37%)
comp97480_c2_seq1	NP_956398.1	heterogeneous nuclear ribonucleoprotein A1	-1.92132	1.35452e-07	61.5	1101	60.3927	66.2	1292	64.3906	57.1	1222	56.3712	32.4	883	32.7946	28.4	555	28.7632	33.8	655	34.3279	1771	353	906	2.00E-97	166/189 (87%)
comp33743_c0_seq1	NP_001002543.1	proteasome subunit beta type-10	-1.92234	1.26319e-06	53.3	647	52.3768	51.8	685	50.3834	50.8	737	50.1754	27	499	27.3514	26.9	356	27.229	25.9	340	26.298	1200	410	1055	e-115	206/278 (74%)
comp86138_c0_seq2	NP_001002484.1	transmembrane protein 147	-1.92299	0.00663294	12.7	120	12.4411	19.9	205	19.3105	16.3	185	16.1301	10.6	153	10.7402	7.5	78	7.64043	6.9	71	7.03305	937	457	1175	e-129	217/225 (96%)
comp89053_c0_seq1	ACI66289.1	Proteasome subunit alpha type-6	-1.92459	5.357e-06	44.3	445	43.5777	48	525	46.7117	44.8	538	44.3073	21.5	328	21.7481	23.1	253	23.4084	25.5	277	25.9175	992	473	1218	e-131	227/246 (92%)
comp81659_c0_seq1	XP_001338522.1	PREDICTED: tumor suppressor candidate 5 homolog	-1.92486	4.60857e-23	222.8	1972	218.935	204.8	1975	199.222	219.5	2323	216.893	104.7	1409	105.916	114	1101	115.489	112.2	1075	114.032	875	114	284	1.00E-25	61/116 (52%)
comp82429_c3_seq1	NP_991125.1	barrier-to-autointegration factor	-1.92494	2.89643e-08	69.3	1039	68.0597	64.3	1051	62.5518	70	1255	69.1365	33	753	33.3975	34	557	34.4728	37.1	603	37.7399	1483	174	442	1.00E-43	81/87 (93%)
comp101468_c0_seq6	XP_682842.1	PREDICTED: interferon-induced very large GTPase 1-like	-1.92576	0.000236372	33.9	250	33.3141	33	265	32.0846	29	256	28.6891	11.3	127	11.4587	19.8	159	20.0185	17.9	143	18.2068	729	72	175	2.00E-10	34/59 (57%)
comp33668_c0_seq1	NP_956047.1	calponin 3, acidic a	-1.92589	2.61043e-06	49.3	1005	48.4034	44.2	982	42.9718	52.4	1278	51.7642	23.7	736	24.0011	28.8	642	29.214	22.1	488	22.4563	2017	638	1645	0	306/329 (93%)
comp89267_c0_seq3	NP_571571.1	U6 snRNA-associated Sm-like protein LSm2	-1.92955	0.00605811	19	192	18.6703	17	187	16.5217	13.6	164	13.4117	7	108	7.11079	9.9	109	10.0144	8.4	92	8.54766	999	188	478	5.00E-48	94/95 (98%)
comp101089_c0_seq1	NP_001116702.1	collagen alpha-5(IV) chain precursor	-1.92977	7.1281e-05	33.7	2054	33.1066	38.8	2575	37.7098	31.3	2285	30.9735	17.7	1640	17.8979	15.9	1059	16.1271	19.3	1276	19.6505	6027	447	1149	e-122	206/227 (90%)
comp75513_c0_seq1	NP_001002433.1	dnaJ homolog subfamily C member 9	-1.92979	0.00125868	24.1	414	23.7132	21.1	395	20.5565	23.2	476	22.929	10.8	282	10.9366	13.7	256	13.854	10.4	194	10.617	1696	342	878	4.00E-94	173/237 (72%)
comp97103_c1_seq1	NP_944590.1	aconitate hydratase, mitochondrial	-1.93001	0.0230165	29.7	947	29.2234	61	2117	59.356	48.9	1860	48.2706	17.1	827	17.2795	30.4	1055	30.7596	23.7	818	24.1181	3148	1106	2860	0	536/596 (89%)
comp89072_c0_seq1	NP_956186.1	CAAX prenyl protease 1 homolog	-1.93162	0.0452716	9.4	205	9.2755	8.4	198	8.13976	8.5	220	8.37135	4.1	134	4.10518	4.5	106	4.53144	4.8	113	4.88508	2147	771	1990	0	380/468 (81%)
comp104300_c0_seq1	NP_955460.1	nucleophosmin	-1.93348	4.14851e-09	73.8	1285	72.4913	74.6	1415	72.5273	77.7	1618	76.7627	36.2	960	36.6689	39.2	744	39.6554	39.7	749	40.3714	1722	228	582	8.00E-60	105/119 (88%)
comp54182_c0_seq1	NP_001019612.1	proteasome alpha 2 subunit	-1.9341	5.09711e-05	36.5	623	35.8747	34.1	633	33.1182	36.7	749	36.272	17.5	455	17.7401	17.8	331	18.0084	19.3	357	19.6417	1687	439	1128	e-123	221/233 (94%)
comp89765_c0_seq1	XP_002667683.2	PREDICTED: splicing factor 3B subunit 3-like	-1.93481	0.000232395	29.4	1274	28.8555	28.9	1367	28.1314	30.2	1567	29.8482	16	1059	16.2405	13.5	641	13.7172	15.5	726	15.7111	4289	2371	6145	0	1175/1217 (96%)
comp77623_c0_seq1	ACI68854.1	Proteasome subunit alpha type-7	-1.93515	4.5193e-09	77.4	1008	76.0848	69.5	985	67.5517	77.6	1208	76.682	36.2	716	36.5927	39.8	565	40.2933	38.2	538	38.7997	1287	402	1032	e-109	200/229 (87%)
comp34490_c0_seq1	NP_001035465.1	stathmin 1a	-1.93558	1.91742e-05	44.1	478	43.3565	34.7	410	33.7888	40.4	523	39.8949	20.3	334	20.5124	18.4	218	18.6823	21.9	257	22.2725	1071	199	507	2.00E-51	108/140 (77%)
comp100135_c1_seq19	AAI61663.1	Col1a1 protein	-1.93633	0.00536988	23.2	807	22.8158	22.2	839	21.552	29.4	1222	29.0551	18.8	996	19.0663	8.3	316	8.44105	10.9	411	11.1023	3436	228	580	2.00E-56	157/470 (33%)
Contig6286	NP_001020341.1	eukaryotic translation initiation factor 2A	-1.93707	0.0449118	11.3	264	11.1118	7.2	183	6.99832	7.7	214	7.575	4.8	172	4.90176	3.4	86	3.41999	5.1	130	5.22796	2308	910	2352	0	443/560 (79%)
comp100135_c1_seq29	CBN81647.1	Collagen type I alpha 3 chain	-1.93723	0.00477556	76.1	1275	74.7487	72.3	1320	70.312	100.3	2011	99.1504	62.4	1590	63.1153	25.9	473	26.2	37.9	687	38.4821	1657	205	521	6.00E-50	125/307 (40%)
comp100414_c1_seq3	XP_003451348.1	PREDICTED: UDP-N-acetylglucosamine transporter-like	-1.93998	0.0398938	8.2	160	8.01187	9.5	204	9.28126	9.7	227	9.55936	3.9	116	3.93293	4	85	4.02142	6	128	6.12397	1940	374	960	e-101	206/321 (64%)
comp93269_c0_seq1	XP_692410.3	PREDICTED: glycyl-tRNA synthetase	-1.94261	3.74434e-07	57.3	1559	56.2792	53.1	1574	51.6261	56.6	1841	55.8914	29.1	1204	29.4288	28.6	850	28.9913	26.9	794	27.3862	2691	1298	3360	0	648/745 (86%)
comp97290_c1_seq1	XP_692507.2	PREDICTED: ubiquitin carboxyl-terminal hydrolase 2-like	-1.94356	0.0206102	17.7	239	17.3783	12	176	11.6275	18.1	292	17.8559	12.6	259	12.7513	7	103	7.07609	4.6	68	4.72419	1336	539	1389	e-153	261/297 (87%)
comp88598_c0_seq1	NP_001005947.1	ADP-ribosylation factor-like protein 2	-1.94373	0.00761394	16.5	185	16.1761	13.9	170	13.5056	15.6	210	15.4422	7	119	7.04519	8.5	104	8.59175	7.8	95	7.9366	1111	324	830	8.00E-89	160/184 (86%)
comp96660_c1_seq1	NP_998154.1	Ran GTPase activating protein 1b	-1.94484	0.0217035	12.2	342	12.033	11.3	344	10.9969	10.5	351	10.3859	5.7	244	5.81277	5.7	175	5.81747	5.8	175	5.88297	2761	703	1815	0	376/577 (65%)
comp34036_c0_seq1	NP_001107069.1	translation initiation factor eIF-2B subunit epsilon	-1.94616	0.0190451	11.8	266	11.5824	11.7	287	11.3543	11.9	320	11.718	6.1	208	6.1323	6.1	150	6.17098	5.7	139	5.78283	2231	1087	2811	0	529/697 (75%)
comp85730_c0_seq1	NP_957053.1	eukaryotic translation initiation factor 4E type 2	-1.9504	0.00412768	17.3	173	16.9585	17.6	192	17.1004	17.8	213	17.5594	8.9	135	8.96024	10.6	116	10.7435	7.1	77	7.21177	991	392	1006	e-109	194/228 (85%)
comp100809_c1_seq3	AAA16661.1	immunoglobulin light chain, partial	-1.95049	0.000512149	23.7	70	23.2879	26.7	86	25.9952	26.9	95	26.5794	14.7	66	14.8669	14.3	46	14.459	10	32	10.1717	292	105	261	4.00E-21	49/57 (85%)
comp105549_c0_seq1	NP_957242.1	26S proteasome non-ATPase regulatory subunit 13	-1.95191	1.22866e-07	61	825	59.9878	60.9	896	59.1943	57	921	56.3194	28.1	578	28.4565	31.8	469	32.2203	30.3	443	30.7767	1336	673	1737	0	328/378 (86%)
comp100444_c1_seq5	XP_001919284.3	PREDICTED: MTSS1-like protein-like	-1.95389	0.0418659	10	378	9.78168	7.5	310	7.28863	8.9	404	8.79209	4.2	240	4.2051	4.5	187	4.57204	4.6	188	4.64824	3754	447	1151	e-125	246/441 (55%)
comp85023_c0_seq1	NP_001003832.1	26S protease regulatory subunit S10B	-1.95391	1.14659e-07	59.8	822	58.7581	61.9	927	60.2058	57.6	947	56.9292	29.1	609	29.4753	31.1	466	31.4723	30.1	448	30.5973	1359	726	1873	0	367/389 (94%)
comp101573_c3_seq4	NP_001013512.2	complement receptor-like protein precursor	-1.95484	0.00145685	24.2	182	23.8278	16.6	136	16.1776	23.7	213	23.452	9.4	107	9.48505	12.1	99	12.246	11	89	11.133	742	172	435	3.00E-43	88/181 (48%)
comp80612_c0_seq1	NP_001167316.1	Cyclic AMP-dependent transcription factor ATF-5	-1.95519	0.025416	10.1	227	9.95112	10.8	264	10.5151	10.9	293	10.802	6	203	6.0254	5	123	5.09446	5	122	5.10993	2216	412	1060	e-112	244/472 (51%)
comp54404_c0_seq1	XP_685270.2	PREDICTED: epsilon-sarcoglycan	-1.9564	9.10295e-06	60.5	1204	59.4014	48.3	1049	47.0228	61.8	1472	61.0755	37.2	1126	37.6142	22.8	495	23.074	25.8	556	26.2092	1969	544	1401	e-154	249/360 (69%)
Contig1208	NP_001009917.1	transferrin receptor 1a	-1.9614	0.0301413	9.8	297	9.60764	9.8	325	9.55226	10.1	366	9.95705	5.5	255	5.58527	5.2	171	5.22641	4.2	139	4.2962	3003	676	1743	0	367/720 (50%)
comp86544_c0_seq1	NP_956290.1	calmodulin 2a	-1.96563	2.15931e-22	201.7	2705	198.171	186.7	2728	181.585	206.9	3318	204.427	95.4	1947	96.5789	100.6	1472	101.889	102.1	1482	103.736	1326	296	759	2.00E-80	149/149 (100%)
comp100605_c1_seq2	NP_777285.1	ruvB-like 2	-1.96768	0.00898433	15.2	295	14.918	13.9	294	13.5082	13.7	318	13.524	7.5	222	7.60126	7	148	7.07126	6.9	145	7.00593	1921	800	2066	0	420/463 (90%)
comp113070_c0_seq1	NP_694549.1	retinol-binding protein 2	-1.96932	0.00378979	19.3	128	18.9549	19.8	143	19.2402	13.4	106	13.201	8.8	89	8.92372	6.4	46	6.43601	11	79	11.1776	656	248	632	3.00E-66	114/134 (85%)
comp89575_c0_seq1	NP_001002386.1	lysine--tRNA ligase	-1.96973	1.90689e-05	35.8	727	35.2238	38.7	855	37.6383	39.8	965	39.3204	20.6	636	20.8642	19.2	424	19.4095	17.3	380	17.5911	2005	1038	2683	0	506/568 (89%)
comp92760_c0_seq1	NP_001002038.1	annexin A6	-1.97411	0.0196828	12.8	297	12.588	13	329	12.6695	8.1	225	8.01997	4.5	157	4.50552	7.3	184	7.36827	5.1	129	5.22396	2292	813	2101	0	412/478 (86%)
comp84403_c0_seq1	DAA28849.1	H2A histone family, member Z	-1.97446	2.79615e-06	44.2	323	43.4591	41.2	328	40.0973	51	445	50.3533	22.6	251	22.8663	21.5	171	21.7381	23.9	189	24.2968	722	89.7	221	9e-016	44/44 (100%)
comp33676_c0_seq1	NP_955969.1	tropomyosin alpha-4 chain	-1.97471	0.000127127	29.1	120	28.6419	25.9	116	25.156	36.2	178	35.7298	13.6	85	13.7368	17.8	80	18.0409	14.1	63	14.3672	407	121	304	1.00E-28	68/121 (56%)
comp73785_c0_seq5	NP_001002334.1	tetraspanin 13a	-1.97501	0.0405148	10.2	89	10.0183	5.8	55	5.6251	12.1	126	11.9279	5.1	68	5.18272	4.7	45	4.78591	4.2	40	4.30204	863	294	752	6.00E-80	141/203 (69%)
comp35653_c0_seq1	NP_001077042.1	26S proteasome non-ATPase regulatory subunit 14	-1.97693	3.33761e-06	44	533	43.2562	45.9	605	44.6108	44.1	639	43.6126	22.6	416	22.8591	23.2	307	23.54	20.9	274	21.2462	1197	577	1486	e-165	289/290 (99%)
comp100843_c1_seq2	NP_001002208.1	tubulin polyglutamylase complex subunit 2	-1.97847	0.0122846	13.9	68	13.705	12.4	66	12.0858	12.5	73	12.3732	6.7	50	6.82311	7.1	38	7.23601	5.5	29	5.58439	482	132	333	9.00E-32	66/110 (60%)
Contig5493	XP_003198729.1	PREDICTED: lysosome membrane protein 2-like	-1.97856	0.0107838	12.3	276	12.132	12.9	313	12.5006	15	400	14.7867	6.4	217	6.45843	6.4	156	6.4788	7.2	174	7.30772	2210	926	2394	0	437/529 (82%)
comp96705_c5_seq1	NP_001038932.1	transgelin	-1.97971	1.37233e-17	151.9	925	149.266	146.1	969	142.071	152.3	1109	150.501	72	667	72.8768	81.8	543	82.7877	70.1	462	71.2312	602	57.4	137	3.00E-06	25/27 (92%)
comp95854_c1_seq9	NP_958480.1	splicing factor, arginine/serine-rich 3b	-1.9803	4.33356e-08	61.8	634	60.7389	63	704	61.2792	60.4	741	59.7015	32.2	503	32.6279	28.5	319	28.8746	31.3	348	31.8542	1014	182	463	3.00E-46	84/84 (100%)
comp80186_c0_seq1	NP_001002181.1	bifunctional methylenetetrahydrofolate dehydrogenase/cyclohydrolase,	-1.98108	0.000313162	28	609	27.4782	23.9	567	23.2443	28.2	733	27.8141	13.8	457	13.9615	14.2	337	14.3664	11.8	277	11.9415	2153	590	1520	e-168	293/338 (86%)
comp88563_c0_seq1	NP_942103.1	signal transducing adaptor family member 2	-1.98542	1.61783e-09	79.3	1237	77.8788	70.9	1205	68.9286	73.1	1365	72.2723	35.6	844	35.9779	39.8	677	40.2703	35.3	597	35.9115	1543	321	823	8.00E-88	160/285 (56%)
comp55410_c0_seq1	NP_956563.1	oligosaccharyltransferase complex subunit ostc	-1.9855	3.28253e-07	52.5	568	51.568	53.8	634	52.2978	53.7	695	53.0647	24.4	401	24.6502	24.9	294	25.2189	30	351	30.4473	1070	296	758	2.00E-80	146/149 (97%)
comp123390_c0_seq1	NP_001013344.2	replication factor C subunit 2	-1.9858	0.0174016	12.5	178	12.2462	11.2	175	10.9391	11	187	10.8196	5.2	113	5.26385	6.3	98	6.37021	5.7	88	5.78459	1412	621	1601	e-178	318/357 (89%)
Contig1659	XP_003198184.1	PREDICTED: ig heavy chain V-I region HG3-like	-1.98719	6.34386e-05	35	143	34.3851	33.7	150	32.7709	29.3	143	28.9174	16.9	105	17.0949	14.4	64	14.5399	17.2	76	17.4605	404	122	305	1.00E-28	56/99 (56%)
comp32221_c0_seq1	XP_001918432.1	PREDICTED: translation initiation factor eIF-2B subunit alpha-like	-1.98838	0.0275403	10	176	9.82041	9.8	188	9.53098	9.9	208	9.76044	4.4	119	4.49581	4.7	90	4.74467	5.6	106	5.65109	1741	511	1315	e-145	264/302 (87%)
comp88906_c0_seq1	NP_998258.1	dolichyl-diphosphooligosaccharide--protein glycosyltransferase 48 kDa	-1.98894	1.85421e-11	91	1686	89.4509	92.2	1861	89.7091	92.5	2049	91.4236	45.5	1281	46.0172	44.5	900	45.1146	46.4	930	47.1432	1831	791	2042	0	381/414 (92%)
comp86080_c0_seq1	NP_001093909.1	dolichyl-diphosphooligosaccharide--protein glycosyltransferase	-1.99017	3.68679e-07	51.1	440	50.1682	50.5	474	49.104	56.1	578	55.4234	25.8	338	26.0938	27.3	257	27.6857	24.9	232	25.274	852	204	518	8.00E-53	98/113 (86%)
comp106080_c0_seq1	NP_958912.1	ADP-ribosylation factor 2	-1.99113	0.00025021	31.4	68	30.8682	28	66	27.2213	22.4	58	22.1421	13.1	43	13.2164	11.9	28	12.009	15.4	36	15.614	214	142	358	5.00E-35	71/71 (100%)
comp95754_c0_seq1	XP_002665924.2	PREDICTED: collagen alpha-1(V) chain	-1.99159	0.000557127	23.2	674	22.766	21.8	692	21.2371	27.5	958	27.2133	15.3	677	15.4832	8.7	275	8.7762	11.8	371	11.9732	2876	614	1584	e-176	296/423 (69%)
comp93843_c0_seq1	NP_878298.1	V-type proton ATPase subunit B, kidney isoform	-1.99183	5.62887e-06	40.6	808	39.864	41.8	908	40.7023	43.1	1027	42.6118	22	665	22.2145	20.8	451	21.0229	19.2	413	19.4684	1969	973	2516	0	485/506 (95%)
comp92870_c1_seq1	XP_001344749.1	PREDICTED: sodium-coupled neutral amino acid transporter 3	-1.99282	0.0420152	8.3	45	8.18629	5.8	34	5.61974	11	71	10.8623	5.1	42	5.1733	3.7	22	3.78132	3.6	21	3.65008	534	109	273	4.00E-22	57/83 (68%)
comp102074_c0_seq49	NP_956393.1	dynein, light chain, LC8-type 2a	-1.99407	4.70584e-06	44.6	253	43.81	42.9	265	41.6928	39.8	270	39.3193	21.6	186	21.8077	19.9	123	20.1236	21.3	131	21.6737	561	186	473	7.00E-48	88/89 (98%)
comp89003_c0_seq4	XP_003447126.1	PREDICTED: cat eye syndrome critical region protein 5 homolog	-1.99413	0.0113415	13.1	162	12.8783	10.9	147	10.6176	14.9	220	14.7081	7.1	134	7.21262	6	81	6.08382	6.1	82	6.22827	1222	254	649	5e-065	130/196 (66%)
comp33533_c1_seq1	NP_998806.1	cofilin 2, like	-1.99875	1.01722e-52	481	6028	472.626	460.5	6287	447.868	468.5	7021	462.948	229.6	4377	232.362	231.4	3163	234.31	233.2	3164	237.023	1239	300	768	1.00E-81	144/165 (87%)
comp33708_c0_seq1	XP_688271.2	PREDICTED: musculoskeletal embryonic nuclear protein 1-like isoform	-2.00373	8.96825e-05	30.6	195	30.0207	32.8	228	31.8922	28.8	220	28.4838	12.4	120	12.5087	17.7	123	17.8912	15.2	105	15.4449	631	107	267	7.00E-24	51/72 (70%)
comp89458_c0_seq1	NP_998626.1	rho GDP-dissociation inhibitor 1	-2.00373	7.5978e-07	51.4	130	50.5148	52.6	145	51.1925	43	130	42.4823	19	73	19.2062	25.4	70	25.6993	27.8	76	28.2162	250	67	162	1.00E-09	33/38 (86%)
comp103965_c0_seq1	XP_696132.3	PREDICTED: myosin-7-like	-2.00539	0.0209912	80.7	182	79.2834	120.5	296	117.156	67.5	182	66.6763	21.3	73	21.5317	54.1	133	54.7406	56.5	138	57.438	223	139	350	4.00E-34	72/74 (97%)
comp109471_c0_seq1	NP_001007778.1	eukaryotic translation initiation factor 4E	-2.00684	0.000215052	27.5	211	27.0414	29.7	248	28.8776	24.8	227	24.4659	12.5	146	12.669	13.4	112	13.5616	14.3	119	14.5714	758	390	1001	e-109	185/216 (85%)
comp34519_c1_seq1	NP_571403.1	heat shock protein HSP 90-alpha 1	-2.00801	0.0296429	11.9	26	11.6933	15.5	37	15.1191	7.7	20	7.56452	3.3	11	3.34964	8.4	20	8.49843	5.5	13	5.58617	216	138	347	9.00E-34	67/71 (94%)
comp86288_c0_seq1	NP_957365.1	malignant T-cell-amplified sequence 1	-2.0091	0.00940062	17.5	164	17.1677	19.9	204	19.4026	11	124	10.9164	9	129	9.14327	8.9	91	9.00028	5.8	59	5.90104	928	357	916	7.00E-99	172/181 (95%)
comp88294_c0_seq2	NP_001003570.1	major facilitator superfamily domain-containing protein 2A-B	-2.01118	0.0475082	8.1	247	7.93733	7.4	248	7.24089	8	293	7.91834	2.9	135	2.93735	6.1	204	6.19376	2.5	82	2.51768	3023	781	2017	0	388/521 (74%)
comp91662_c0_seq1	NP_001074162.1	28S ribosomal protein S2, mitochondrial	-2.01238	0.0205479	11.2	145	10.9618	10.2	145	9.95963	10.5	163	10.3631	4.8	95	4.86273	5	71	5.07128	5.8	81	5.85069	1285	369	946	e-102	179/264 (67%)
comp33798_c0_seq1	CAM14365.1	ubiquitin-conjugating enzyme E2L 3, like	-2.01321	2.78515e-08	61.2	319	60.1727	62.4	354	60.6701	59.7	372	59.012	28.3	224	28.6089	30.4	173	30.832	30.9	174	31.3593	515	280	716	1.00E-73	138/154 (89%)
comp54040_c0_seq2	NP_001025137.2	tRNA selenocysteine 1-associated protein 1-like	-2.01777	0.000636654	23.5	311	23.08	20.8	300	20.2283	24.6	389	24.2781	11.4	230	11.5571	9.6	139	9.74625	12.6	181	12.8341	1309	409	1051	e-114	209/315 (66%)
comp90272_c0_seq1	NP_001017688.1	probable aminopeptidase NPEPL1	-2.019	0.0446177	7.5	199	7.34206	8.2	238	7.97819	8.1	257	7.9742	3.8	153	3.82208	3.8	110	3.83446	4	116	4.08914	2633	107	268	3.00E-23	79/295 (26%)
comp101222_c0_seq1	NP_001002227.1	biglycan a precursor	-2.01981	0.0426813	8.9	116	8.71516	6.2	89	6.07533	9.1	143	9.0353	3.4	67	3.40829	4	57	4.04612	4.4	63	4.52238	1293	560	1443	e-160	276/348 (79%)
comp88492_c0_seq1	NP_998807.1	costars family protein ABRACL	-2.02066	8.43169e-09	65.4	860	64.2645	64.2	919	62.3951	65.8	1034	64.9803	27.6	552	27.929	34.4	493	34.807	33.2	473	33.7709	1300	145	367	5.00E-35	71/81 (87%)
comp101371_c2_seq2	NP_001014374.1	deoxycytidine kinase	-2.02138	0.0154697	11.6	145	11.4148	11.2	152	10.8719	11.7	175	11.5858	4.8	91	4.85049	5.5	75	5.57839	6.5	88	6.619	1234	439	1128	e-123	214/264 (81%)
comp34063_c0_seq1	NP_001186966.1	gemin 7-like	-2.02213	0.0116605	12.6	77	12.3842	11.9	79	11.5443	12.9	94	12.7144	6.7	62	6.75172	6.2	41	6.23031	5.3	35	5.37844	604	140	354	5.00E-34	72/129 (55%)
comp102378_c2_seq2	NP_956547.1	fizzy-related protein homolog	-2.02252	0.0268811	10.4	154	10.2117	9.8	159	9.57939	8.6	152	8.47639	4.8	109	4.89383	3.4	55	3.44578	5.8	93	5.8921	1465	726	1875	0	363/411 (88%)
comp83628_c0_seq1	NP_001071009.1	calmegin precursor	-2.02332	0.0257816	10.8	190	10.5773	9.5	182	9.20565	8.9	188	8.80171	4.8	129	4.86244	5	96	5.04938	4.4	84	4.46795	1745	895	2314	0	423/521 (81%)
comp78901_c0_seq2	NP_001013314.1	bcl2-associated X protein, b	-2.02605	0.0305126	9.4	97	9.22915	9.2	104	8.99054	8.8	109	8.72179	5.3	84	5.41145	4.1	46	4.13518	3.9	44	3.99992	1021	194	493	9.00E-50	103/205 (50%)
comp46171_c0_seq1	XP_002195431.1	PREDICTED: asparagine synthetase domain containing 1	-2.03038	0.0220792	8.4	28	8.21761	9.6	35	9.33294	12.5	50	12.3409	4.3	22	4.37174	5.8	21	5.82309	4.7	17	4.76701	331	98.6	244	4.00E-19	46/63 (73%)
comp86158_c0_seq4	NP_998259.1	glyceraldehyde 3-phosphate dehydrogenase 2	-2.03126	9.11989e-16	129.4	2810	127.142	123.3	2918	119.959	123.3	3201	121.803	64.4	2126	65.1315	56.1	1330	56.8568	61.6	1447	62.5549	2147	650	1676	0	317/335 (94%)
comp34040_c0_seq1	NP_001038819.1	dolichyl-phosphate beta-glucosyltransferase	-2.03326	3.20826e-05	34.9	615	34.2566	31.8	612	30.973	33.7	711	33.3064	14.3	384	14.4825	15.5	299	15.7357	18.8	359	19.1061	1744	476	1226	e-134	238/323 (73%)
comp95646_c1_seq1	NP_922915.2	protein disulfide-isomerase A6 precursor	-2.03418	6.96106e-06	37.5	700	36.8169	39.7	809	38.6598	40	893	39.4993	18.3	519	18.4825	18.7	382	18.9827	19.7	398	20.0005	1847	738	1904	0	353/422 (83%)
comp78625_c0_seq1	NP_001123295.1	proteasome subunit beta type-3	-2.03532	1.76376e-12	98	930	96.3154	87.3	902	84.8754	102.7	1165	101.468	45	649	45.5094	48.4	501	49.0227	45.9	471	46.6061	938	402	1034	e-112	197/205 (96%)
comp86381_c0_seq2	NP_001002548.1	transcription initiation factor TFIID subunit 11	-2.03594	0.0229109	12.8	195	12.5784	9.7	161	9.43581	7.5	137	7.43191	3.8	87	3.79974	5.3	88	5.36315	5.4	89	5.48517	1506	213	542	3.00E-55	125/209 (59%)
comp60987_c0_seq1	NP_001002554.1	diamine N-acetyltransferase 2	-2.0385	0.00347628	16.7	204	16.3915	16.2	216	15.7691	16.4	240	16.2177	7.3	135	7.34458	7.6	102	7.74348	8.9	118	9.05901	1209	264	675	8.00E-71	121/171 (70%)
comp33684_c0_seq1	XP_003201235.1	PREDICTED: NSFL1 cofactor p47-like isoform 1	-2.03955	6.60876e-05	31.3	730	30.7125	29.6	753	28.7839	30.9	864	30.5699	14.5	516	14.6989	15.5	396	15.7411	14.3	362	14.5516	2309	604	1557	e-172	308/372 (82%)
comp99644_c0_seq1	NP_958873.2	calreticulin like precursor	-2.04034	1.47794e-17	164.9	2926	162.054	142.9	2763	139.037	168.1	3566	166.095	74.3	2005	75.1873	69.8	1351	70.6949	85.4	1641	86.8368	1754	650	1678	0	303/350 (86%)
comp86908_c0_seq2	NP_956225.1	protein YIF1A	-2.04063	0.0360605	8.9	149	8.78304	7.6	138	7.39095	8.8	176	8.7249	5.2	131	5.22846	4.6	84	4.67826	2.4	44	2.47811	1648	416	1069	e-116	210/287 (73%)
comp94196_c0_seq1	NP_996983.1	transmembrane protein 208	-2.04245	0.00553969	14.7	156	14.4054	13.2	153	12.8367	16.3	208	16.153	6.9	111	6.94012	6.4	74	6.45622	8	92	8.11703	1052	256	654	2.00E-68	123/152 (80%)
comp76065_c0_seq1	NP_998557.1	heterogeneous nuclear ribonucleoprotein D-like	-2.04751	5.27381e-12	98.4	1364	96.7185	80.3	1212	78.0837	93.2	1544	92.0728	47.2	995	47.7708	46.6	705	47.2314	36.9	554	37.5331	1370	362	929	e-100	174/203 (85%)
comp76381_c0_seq1	NP_001004625.1	T-lymphocyte maturation-associated protein-like	-2.04754	4.27232e-38	332.8	4938	326.992	305.8	4943	297.399	313	5554	309.3	153.3	3461	155.178	163.3	2644	165.422	140.8	2262	143.116	1467	177	449	2.00E-44	90/150 (60%)
comp103994_c0_seq1	NP_001002609.1	proteasome subunit beta type-2	-2.04852	3.46501e-13	101.1	851	99.3624	99.8	915	97.068	101.3	1019	100.059	43.9	562	44.4296	49.3	453	49.9732	52	474	52.8786	832	381	979	e-106	189/199 (94%)
comp88595_c0_seq1	NP_956268.1	cytochrome c oxidase subunit VIIa polypeptide 3	-2.04974	0.0480077	7.3	94	7.2129	7.9	110	7.66897	7.1	109	7.03392	4.1	79	4.10443	3.4	47	3.40743	3.2	45	3.29916	1266	194	493	1.00E-49	92/115 (80%)
comp76249_c0_seq1	NP_001120658.2	coiled-coil-helix-coiled-coil-helix domain containing 7	-2.05101	0.00199733	18.3	152	17.9634	18.2	165	17.717	17.9	178	17.691	8.9	113	9.04204	9	82	9.15597	8.2	74	8.35574	822	154	390	6.00E-38	67/87 (77%)
comp88953_c0_seq1	NP_963872.1	26S proteasome non-ATPase regulatory subunit 12	-2.05223	1.82825e-06	42.1	832	41.3209	44.7	964	43.4997	42.7	1011	42.2267	20	601	20.21	21.6	467	21.9134	20.5	440	20.879	1956	832	2150	0	420/456 (92%)
comp34485_c0_seq1	NP_001074029.1	farnesyltransferase, CAAX box, alpha	-2.05502	0.0152223	11.9	244	11.6822	10.4	232	10.0922	11.1	273	10.9922	4.5	139	4.50601	5.5	123	5.56398	6	133	6.08407	2029	543	1400	e-154	256/358 (71%)
comp93460_c0_seq2	NP_001017804.1	adenylosuccinate synthetase isozyme 2	-2.05733	0.0271984	12.2	177	11.9572	7.6	120	7.36547	7.8	136	7.72654	4.3	95	4.34535	4.5	71	4.53171	4.4	69	4.45364	1438	346	887	3.00E-95	167/191 (87%)
comp90566_c0_seq1	NP_955858.1	isocitrate dehydrogenase	-2.05763	6.27315e-08	50.2	2381	49.3492	62	3200	60.2606	53.4	3027	52.7621	24.3	1750	24.5586	27.9	1441	28.2183	27	1387	27.4667	4687	860	2223	0	417/450 (92%)
comp84079_c0_seq1	NP_001014372.2	serine/threonine-protein phosphatase 5	-2.05909	0.0035767	15.5	249	15.2419	15.5	271	15.072	16.9	324	16.6791	7.2	176	7.2945	8	140	8.0968	7.7	134	7.83705	1587	931	2406	0	447/481 (92%)
comp101717_c0_seq5	XP_682807.5	PREDICTED: valyl-tRNA synthetase	-2.05999	0.0269214	6	304	5.91108	10.4	575	10.1584	11.2	676	11.0542	2.9	224	2.94907	4.8	267	4.90514	5.5	301	5.59202	4996	2118	5488	0	1038/1274 (81%)
comp79828_c0_seq1	NP_001002575.1	transmembrane and coiled-coil domains 1	-2.06162	0.00984946	12.4	102	12.2329	12.3	110	11.9863	12.8	125	12.6075	6	75	6.09026	5.9	53	6.00556	6	53	6.07317	810	308	790	2.00E-84	161/188 (85%)
comp94121_c1_seq2	XP_003453037.1	PREDICTED: adapter protein CIKS-like	-2.06306	0.00822236	23.6	329	23.1765	20.3	309	19.7776	19.5	326	19.3134	13.4	284	13.5461	3.9	60	3.99346	12.9	195	13.1249	1379	252	643	3e-064	123/216 (56%)
comp96365_c0_seq1	NP_997840.1	eukaryotic translation initiation factor 2 subunit 2	-2.06486	0.0441237	17.5	520	17.2112	23.3	755	22.7048	39	1383	38.4963	11.1	503	11.2725	16.5	534	16.6992	10.5	338	10.6889	2935	414	1065	e-115	220/331 (66%)
comp57153_c0_seq1	NP_001003888.1	DNA-directed RNA polymerases I and III subunit RPAC2	-2.06815	0.0344769	7.9	40	7.77152	8.7	48	8.47324	8.4	51	8.33307	3.5	27	3.55184	4.4	24	4.40559	4	22	4.08392	500	176	445	1.00E-44	82/103 (79%)
comp84899_c0_seq1	NP_001003491.1	mannose-1-phosphate guanyltransferase beta	-2.06974	0.00303934	15.8	282	15.5651	15.5	301	15.095	17.7	377	17.4998	8.3	225	8.40871	7.8	152	7.92672	7.2	139	7.33039	1760	694	1791	0	339/360 (94%)
comp91870_c0_seq2	NP_001002706.1	lysozyme g-like 1	-2.07024	8.76816e-13	94.1	757	92.5006	92.9	814	90.3724	98	942	96.803	44.2	541	44.76	47.3	415	47.9119	44	383	44.7153	795	305	781	2.00E-83	150/185 (81%)
comp103146_c0_seq1	NP_997937.1	tubulin, alpha 8 like	-2.07097	4.0386e-40	321.8	6009	316.218	331.1	6735	322.021	326.6	7292	322.715	151.2	4294	153	149.9	3054	151.845	164.3	3320	166.929	1846	845	2182	0	414/431 (96%)
comp96797_c0_seq4	NP_001073667.1	muscle-related coiled-coil protein	-2.07148	0.0372637	7.1	161	6.94193	10.1	250	9.79393	7	191	6.92591	2.8	98	2.86104	4.7	117	4.76636	4	99	4.07849	2253	494	1271	e-139	261/329 (79%)
comp93255_c0_seq1	XP_003200733.1	PREDICTED: inosine triphosphate pyrophosphatase-like	-2.07252	0.0253632	10	90	9.82354	7.9	77	7.63623	9.9	107	9.82197	5	69	5.0994	4.3	42	4.33134	3.9	38	3.96295	890	383	984	e-107	179/203 (88%)
comp33664_c0_seq1	BAF93223.1	myosin heavy chain fast skeletal type 2	-2.07253	0.0258203	38.3	190	37.5913	61.9	335	60.2201	37.9	225	37.4374	8.7	66	8.84142	23.6	128	23.9272	33.3	179	33.8374	491	230	586	2.00E-58	107/123 (86%)
comp56005_c0_seq1	NP_001006074.1	thiamin pyrophosphokinase 1	-2.07264	0.032255	6.8	66	6.65784	9.4	100	9.16541	9.3	108	9.16225	4.5	66	4.50793	3.1	33	3.14521	4.5	47	4.52998	963	393	1010	e-110	185/247 (74%)
comp88555_c0_seq1	NP_001007054.1	phosphoacetylglucosamine mutase	-2.07306	0.00643049	13.8	309	13.5764	14	342	13.6526	13.5	362	13.376	6.7	228	6.78275	6.2	151	6.26831	6.7	163	6.84264	2211	888	2294	0	442/544 (81%)
comp92555_c0_seq1	NP_997767.1	activator of 90 kDa heat shock protein ATPase homolog 1	-2.07429	0.00206555	18	236	17.6898	16.7	238	16.2088	18	282	17.7766	8.4	167	8.47561	7.8	111	7.86105	8.8	125	8.9522	1296	566	1458	e-161	269/338 (79%)
comp95179_c3_seq1	NP_955885.1	eukaryotic translation initiation factor 5	-2.0761	0.000437094	23.6	640	23.1986	24.9	735	24.2064	20.1	650	19.8145	10.7	441	10.8234	10.3	305	10.4455	11.5	336	11.6367	2680	620	1598	e-177	315/416 (75%)
comp32157_c0_seq1	XP_692327.5	PREDICTED: zona pellucida-like domain-containing protein 1	-2.07613	0.0126579	9.7	176	9.5038	10	199	9.76338	14.7	319	14.4865	7.9	220	8.04361	4.6	91	4.64272	3.8	74	3.81791	1799	418	1075	e-117	216/376 (57%)
comp91329_c0_seq2	NP_997956.1	adenosine kinase	-2.07624	0.000745633	24.3	452	23.8507	22.1	448	21.4784	16.7	372	16.508	9.1	259	9.25349	10.9	221	11.018	9.9	200	10.0833	1841	652	1681	0	316/360 (87%)
comp99702_c0_seq1	XP_001337239.1	PREDICTED: autoimmune regulator-like	-2.07642	0.0157924	9.7	158	9.54524	12.4	219	12.0209	10.2	199	10.1105	5.4	134	5.48124	4.9	87	4.96587	5	88	5.07951	1608	294	752	1.00E-79	141/246 (57%)
comp100788_c0_seq4	XP_002666846.1	PREDICTED: olfactomedin-like	-2.07681	0.000200558	24.8	536	24.3428	26.4	623	25.7072	25.4	656	25.0552	12.5	411	12.6384	13.6	321	13.7739	10.2	238	10.3274	2139	521	1341	e-147	236/436 (54%)
comp87669_c0_seq1	AAG29241.1	MHC class I antigen	-2.0781	0.0348724	8.9	20	8.71246	9.8	24	9.49915	9.6	26	9.52518	3.2	11	3.2445	2.8	7	2.88108	7.4	18	7.49191	223	92	227	3.00E-17	42/72 (58%)
comp61655_c0_seq1	NP_001187576.1	DNA-directed RNA polymerases i II and III subunit rpabc3	-2.07981	0.0240666	7.9	94	7.8114	9.9	128	9.66438	10.3	145	10.1335	4.3	77	4.33247	4.7	60	4.71085	4.3	55	4.3669	1169	302	773	2e-079	149/150 (99%)
comp84967_c0_seq1	NP_998274.2	UMP-CMP kinase	-2.08378	0.0102734	10.5	130	10.3514	11.9	160	11.5755	13.8	204	13.6608	5.6	105	5.66095	5.4	73	5.49194	6.1	82	6.23848	1220	352	903	3.00E-97	176/218 (80%)
comp85076_c0_seq3	NP_998565.1	protein FAM136A	-2.08381	0.048498	7.6	98	7.50205	6.7	94	6.53799	7.1	109	7.01729	4	78	4.0429	2.9	40	2.89308	3.2	45	3.29136	1269	243	621	2.00E-64	115/138 (83%)
comp90958_c0_seq2	NP_001133633.1	Importin subunit alpha-2	-2.09171	0.00622631	14.3	298	14.012	12.1	276	11.7912	14.4	359	14.1961	6.5	207	6.59022	6.6	151	6.70825	6.1	137	6.15482	2066	794	2050	0	394/517 (76%)
comp94156_c0_seq1	NP_998331.1	proteasome subunit alpha type-7-like	-2.09258	6.39944e-06	37.2	648	36.5559	38.1	723	37.0581	35.7	744	35.2976	16.3	431	16.4628	17.8	339	18.0688	18.1	341	18.38	1722	452	1162	e-127	231/232 (99%)
comp58050_c0_seq1	NP_997887.1	alpha-enolase	-2.09955	0.0241007	10.9	67	10.6699	6.4	43	6.22181	10.2	75	10.0447	3.7	35	3.77397	4.3	29	4.36346	4.9	33	5.02122	610	343	881	4.00E-95	165/203 (81%)
comp76276_c0_seq1	XP_001338688.4	PREDICTED: ribonuclease ZC3H12A-like	-2.10242	0.000248796	26.4	724	25.972	22	657	21.4139	24	787	23.7427	10.4	432	10.4929	12.2	366	12.4049	11.3	336	11.5164	2708	570	1470	e-162	342/614 (55%)
comp76487_c0_seq1	NP_001004008.1	fructose-1,6-bisphosphatase isozyme 2	-2.10364	0.00672185	18.9	382	18.5267	17.2	380	16.7448	10.5	254	10.3599	7.1	220	7.22439	8.1	178	8.15646	6.6	144	6.67277	2003	607	1566	e-174	293/338 (86%)
comp78439_c0_seq1	NP_001002714.1	proteasome assembly chaperone 1	-2.10561	0.000516198	20.6	226	20.272	20.4	244	19.8856	23.8	312	23.5359	10.2	170	10.3248	11.3	135	11.4411	8.8	104	8.91312	1083	313	801	2.00E-85	158/285 (55%)
comp81545_c1_seq2	NP_571836.1	ATP synthase, H+ transporting, mitochondrial F0 complex, subunit c3	-2.10691	1.19467e-07	55.5	362	54.5211	45.3	322	44.063	49.7	388	49.1447	22.3	221	22.5368	22.9	163	23.1948	25.1	177	25.4706	645	182	462	2.00E-46	100/135 (74%)
comp80508_c0_seq2	NP_001003744.1	GTPase KRas	-2.10747	0.0447501	7.1	33	6.9539	5.9	30	5.74379	8.6	48	8.50639	2.8	20	2.85357	4.1	21	4.18101	3.2	16	3.22139	461	70.5	171	5.00E-13	35/44 (79%)
comp33805_c0_seq1	XP_003443119.1	PREDICTED: ATP-dependent RNA helicase DDX39A-like	-2.10914	1.76933e-07	42.8	165	42.0702	51.2	215	49.8072	52.1	240	51.4625	19.8	116	20.0259	24.7	104	25.0536	23.7	99	24.1177	381	159	401	2.00E-37	76/80 (95%)
comp110823_c0_seq1	NP_956312.1	bleomycin hydrolase	-2.11029	0.000372079	22.6	361	22.2096	23.4	407	22.7505	21.8	417	21.5754	10.7	260	10.8306	8.8	154	8.95161	12.1	209	12.2854	1579	855	2209	0	393/453 (86%)
comp98215_c2_seq1	NP_001007384.2	U2 small nuclear ribonucleoprotein A'	-2.11103	0.0115827	12.8	194	12.5975	10.9	179	10.5609	10.4	189	10.3213	4.3	100	4.39671	5.6	92	5.64441	6	98	6.08022	1496	381	978	e-106	194/238 (81%)
comp59079_c0_seq1	YP_003266162.1	short-chain dehydrogenase/reductase SDR	-2.11251	0.00114321	19.9	356	19.5717	18.9	368	18.3819	17.7	379	17.523	10.7	291	10.8322	8.1	158	8.20697	7.5	146	7.66904	1767	72.8	177	5e-010	61/195 (31%)
comp83473_c0_seq1	NP_001007057.1	deoxycytidine kinase	-2.11424	0.0232034	10.1	96	9.96348	9.9	102	9.6184	7.5	85	7.41904	3.5	50	3.51361	4.8	50	4.90294	4.5	46	4.56149	936	489	1258	e-138	228/263 (86%)
comp88152_c0_seq1	NP_998535.1	neighbor of COX4	-2.11546	0.00687893	13.7	250	13.4772	12.8	254	12.4411	12.4	270	12.2409	5.3	148	5.40215	6.5	130	6.62142	6.3	125	6.43843	1802	331	849	9.00E-91	159/204 (77%)
comp102231_c0_seq4	BAC82614.1	gag-like protein	-2.11824	0.0459878	6.9	90	6.81446	5.2	74	5.09077	9	140	8.91469	4.1	81	4.15258	2.1	30	2.14614	3.6	50	3.61716	1283	383	983	e-103	191/366 (52%)
comp102544_c0_seq9	ACN10872.1	GTPase IMAP family member 7	-2.12147	0.0130593	15.9	48	15.595	10.3	34	10.0366	16.9	61	16.6672	5.7	26	5.71955	3.6	12	3.6836	10.7	35	10.8648	299	118	295	4e-025	59/97 (60%)
comp77551_c0_seq1	NP_001038744.1	interleukin-22 receptor subunit alpha-2 precursor	-2.12561	0.00402292	15.7	197	15.3961	12.9	177	12.5684	15	226	14.854	5.9	113	5.97953	7.9	108	7.97472	6.4	87	6.4964	1243	251	642	6.00E-67	121/215 (56%)
comp95901_c1_seq1	NP_997868.1	hypoxia up-regulated protein 1 precursor	-2.12678	0.00247925	15.7	528	15.4169	16.3	596	15.8115	16.2	651	15.9858	7.6	388	7.67076	7.3	267	7.36582	7.4	270	7.53244	3327	1253	3243	0	661/906 (72%)
comp103556_c0_seq1	NP_001003889.1	proteasome subunit beta type-1	-2.1278	2.15343e-17	130.9	1279	128.62	121.7	1296	118.415	126	1472	124.49	58.7	872	59.3744	58.2	620	58.9084	58.2	616	59.1873	966	449	1154	e-126	215/237 (90%)
comp91777_c0_seq1	NP_998142.1	ATP-dependent RNA helicase DDX39	-2.12793	1.3705e-09	66.2	1313	65.0102	59.7	1290	58.0322	67.1	1593	66.3318	25.2	760	25.4785	31.1	673	31.4832	33	710	33.588	1962	797	2059	0	398/409 (97%)
comp101528_c1_seq3	XP_001923404.1	PREDICTED: protein FAM167A-like	-2.12814	0.0154423	14.5	186	14.2611	11.1	155	10.7978	7.5	115	7.41525	5	98	5.08756	4.4	61	4.41892	5.9	82	6.00706	1267	228	581	7.00E-60	117/172 (68%)
comp101295_c0_seq1	NP_001153405.1	SAM domain and HD domain-containing protein 1	-2.13014	0.0306275	5.5	71	5.43516	11.8	165	11.4763	9.5	146	9.39931	2.2	43	2.22878	5.7	80	5.78617	4.5	62	4.53477	1269	201	511	9.00E-52	123/311 (39%)
comp59675_c1_seq1	XP_001339307.1	PREDICTED: c-X-C motif chemokine 11	-2.13384	0.0207242	11.7	58	11.5458	9.5	51	9.2242	6.8	40	6.69646	4.5	34	4.58267	3.9	21	3.94968	4.5	24	4.56474	488	74.7	182	3.00E-14	33/67 (49%)
comp88743_c0_seq1	ADO29486.1	armadillo repeat-containing protein 1	-2.13651	0.00815402	13.3	172	13.0537	11.8	166	11.4466	11.4	176	11.2333	6.4	126	6.47471	4.8	68	4.87598	5.6	78	5.656	1280	570	1468	e-160	292/293 (99%)
comp88226_c0_seq1	NP_957126.1	mid1-interacting protein 1-B	-2.13729	3.09276e-07	44.2	593	43.411	43.2	632	42.0363	49	787	48.4517	22.6	462	22.8998	19.8	290	20.0581	20.4	297	20.7735	1327	172	435	6.00E-43	96/171 (56%)
comp91681_c1_seq1	NP_001038827.1	keratinocyte-associated protein 2	-2.13905	8.24218e-08	49.5	474	48.6747	47.6	496	46.2774	52.4	600	51.8161	21.2	309	21.4846	23.5	245	23.7705	24.1	250	24.5287	946	171	433	7.00E-43	92/134 (68%)
comp98419_c0_seq2	NP_997944.1	eosinophil peroxidase precursor	-2.14103	0.0195358	9.4	628	9.24479	9.2	669	8.94801	9.7	775	9.59463	4.8	483	4.81425	3.4	247	3.43543	4.8	348	4.8947	6599	488	1255	e-137	284/711 (39%)
Contig4813	XP_003201494.1	PREDICTED: transposon TX1 uncharacterized 82 kDa protein-like	-2.14254	0.0103838	11.7	267	11.4565	9.3	233	9.0836	13	355	12.8102	7	243	7.05975	2.8	70	2.83782	5.8	144	5.90352	2264	160	406	2e-036	89/204 (43%)
comp93768_c0_seq1	NP_001012498.1	betaine--homocysteine S-methyltransferase 1	-2.14329	0.000991939	40.5	774	39.7617	35.6	742	34.633	23.9	547	23.632	15.5	451	15.6872	16.6	346	16.7937	13.8	286	14.0378	1891	720	1858	0	344/399 (86%)
Contig148	XP_683712.5	PREDICTED: ephrin type-B receptor 3-like	-2.14511	0.00475734	14.8	607	14.556	12.4	555	12.0923	14	687	13.8548	6.7	416	6.75446	6.2	278	6.29862	6	267	6.1175	4051	1673	4332	0	825/940 (87%)
comp94799_c0_seq1	NP_998396.1	nuclear factor (erythroid-derived 2)-like 3	-2.14515	0.00535654	13.4	412	13.209	13.1	438	12.7588	13.6	498	13.4274	5.6	260	5.64404	6.3	211	6.39149	6.5	215	6.58598	3030	498	1281	e-140	300/621 (48%)
Contig6092	XP_684059.2	PREDICTED: deleted in malignant brain tumors 1 protein	-2.14637	0.0136419	10.2	208	10.0427	9.4	208	9.1246	11.8	288	11.6942	5.5	169	5.52482	5.1	114	5.20043	3.8	83	3.82891	2012	283	723	4.00E-76	150/280 (53%)
comp96816_c1_seq2	NP_956840.1	26S proteasome non-ATPase regulatory subunit 2	-2.14729	1.36938e-05	29.4	886	28.8921	36.1	1184	35.08	32.1	1157	31.7298	15.4	708	15.6323	12	396	12.2008	17.3	564	17.5725	2979	1489	3856	0	766/878 (87%)
comp97781_c0_seq1	NP_571202.1	lipoprotein lipase precursor	-2.14829	0.00300259	11.9	304	11.7004	17.3	480	16.7853	16.2	496	16.0545	6.3	243	6.33252	7	196	7.12737	7.5	208	7.6489	2524	653	1684	0	298/461 (64%)
comp33761_c0_seq1	NP_001002074.1	beta-actin-like protein 2	-2.15051	0.0226381	91	314	89.4522	205.4	772	199.821	132.4	546	130.811	55.7	292	56.3233	68.6	258	69.4429	71.8	268	72.9466	341	107	266	1.00E-21	50/50 (100%)
comp31894_c0_seq1	NP_956989.1	alpha-enolase	-2.153	0.0220051	8.1	48	7.99813	8.4	54	8.1753	10.4	73	10.2296	4.3	39	4.40003	4.2	27	4.25067	3.8	24	3.82092	583	311	796	3.00E-85	156/172 (90%)
comp95564_c0_seq2	AAH57463.1	Mars protein	-2.15722	2.12616e-18	151.5	3482	148.88	162.2	4061	157.762	162.7	4472	160.805	72	2518	72.8966	61.7	1547	62.4949	83.6	2080	84.9728	2272	1046	2706	0	495/599 (82%)
comp102403_c0_seq4	NP_001002343.1	guanylate binding protein 1	-2.15882	0.0022536	17.7	486	17.3446	13.4	402	13.0352	16.5	543	16.2973	7.4	309	7.46672	6.9	208	7.01355	7.4	220	7.5017	2722	679	1752	0	342/616 (55%)
comp90997_c0_seq3	XP_002664904.1	PREDICTED: chromobox protein homolog 3	-2.15903	0.0275685	9.1	218	8.95449	9	235	8.77031	6.7	193	6.66701	2.9	104	2.89242	3.5	91	3.53161	4.9	126	4.94498	2365	263	673	3.00E-70	135/194 (69%)
comp99891_c0_seq1	XP_003197932.1	PREDICTED: laminin subunit gamma-2	-2.16102	0.0291	10.8	408	10.5947	14.4	593	13.9909	22.9	1037	22.6462	9.1	522	9.17788	6	248	6.08452	6.8	277	6.87253	3741	1230	3183	0	604/1135 (53%)
comp97438_c2_seq1	NP_001004583.1	solute carrier family 35 member B1	-2.16323	0.00172627	14.5	269	14.2485	17.5	353	16.9884	17.9	397	17.6846	7.9	224	8.03357	7.5	151	7.55684	7.3	147	7.43949	1834	531	1368	e-151	259/321 (80%)
comp87570_c0_seq1	NP_001116258.1	threonyl-tRNA synthetase, cytoplasmic isoform 1	-2.16442	5.68627e-06	33.1	943	32.5424	34.5	1071	33.5807	36.9	1256	36.4516	15.9	688	16.0757	13	405	13.205	18.6	574	18.926	2815	1370	3545	0	649/697 (93%)
comp86441_c0_seq1	NP_001002064.1	26S protease regulatory subunit 6A	-2.16581	1.72098e-08	54.8	854	53.8009	49.8	847	48.4816	56.5	1053	55.789	24.4	579	24.6976	22.6	385	22.916	26.2	442	26.605	1542	784	2025	0	401/404 (99%)
comp100274_c0_seq1	NP_001082947.1	family with sequence similarity 114, member A1	-2.16757	0.0441897	6.9	159	6.78642	7.1	178	6.90281	6.5	179	6.42518	3.6	125	3.61241	2.7	67	2.70187	3	74	3.01776	2276	502	1293	e-142	302/528 (57%)
comp99541_c0_seq1	XP_001341326.3	PREDICTED: ubiquitin-like modifier-activating enzyme 1-like	-2.16869	0.000120646	25.1	842	24.6817	22.2	811	21.5996	27.4	1097	27.0433	11.4	580	11.5116	10.2	373	10.3304	12.3	448	12.5473	3314	1357	3512	0	673/1018 (66%)
comp101356_c0_seq2	NP_001003765.1	collagen triple helix repeat-containing protein 1 precursor	-2.17285	0.0402175	8.8	81	8.64688	5.9	59	5.72254	6.5	72	6.46392	2.9	41	2.96348	2.8	28	2.82409	3.9	39	3.97785	910	412	1060	e-115	189/222 (85%)
comp84575_c0_seq1	XP_002936084.1	PREDICTED: IgGFc-binding protein-like	-2.17477	3.05728e-11	1047.7	4896	1029.47	920.4	4686	895.238	1198.7	6698	1184.43	440.9	3134	446.187	484.6	2470	490.702	508.2	2571	516.517	462	109	272	4.00E-22	47/90 (52%)
comp100301_c1_seq1	XP_694014.4	PREDICTED: ankyrin repeat domain-containing protein 34B	-2.17614	0.0256091	9	256	8.85958	7.1	220	6.91765	8.9	303	8.81871	4.6	198	4.63962	3.1	97	3.1717	3.6	111	3.67033	2807	216	551	5.00E-56	135/257 (52%)
comp88964_c0_seq1	NP_998350.1	eukaryotic translation initiation factor 5A-1	-2.17654	6.8368e-09	54.7	1092	53.712	53.5	1164	52.0193	60.3	1440	59.5662	25.8	783	26.0768	26	566	26.3034	24.4	528	24.8137	1975	266	681	3.00E-71	125/155 (80%)
comp89759_c0_seq4	NP_001103886.1	troponin T3b, skeletal, fast isoform 1	-2.18179	0.0141578	44.3	609	43.5325	41.7	625	40.5919	22.4	368	22.1224	11.8	247	11.9547	24.4	366	24.7186	12.7	189	12.9082	1359	199	507	3.00E-51	112/206 (54%)
comp114374_c0_seq1	XP_002667876.1	PREDICTED: peptidyl-prolyl cis-trans isomerase C-like	-2.18239	0.00194932	16	131	15.7109	15.2	136	14.8195	16.7	164	16.5411	7.5	94	7.63313	7.2	64	7.252	6.9	61	6.98988	810	286	731	2.00E-77	142/194 (73%)
comp76167_c0_seq1	NP_694504.2	lamin-B1	-2.18297	0.000178379	23.1	578	22.6499	23.9	653	23.2496	23.1	693	22.8382	10.7	408	10.8254	11	302	11.1813	9.9	269	10.0717	2479	653	1684	0	361/562 (64%)
comp92910_c0_seq1	NP_957175.1	estradiol 17-beta-dehydrogenase 12-A	-2.1846	0.0489314	8.3	139	8.19855	3.9	71	3.8049	7.1	142	7.04368	2.8	71	2.83547	2.9	53	2.95355	3	55	3.09952	1647	538	1386	e-153	266/312 (85%)
comp80508_c1_seq2	NP_001118177.1	G-protein	-2.18584	0.00699097	10.5	66	10.3578	12.6	86	12.2627	13.1	98	12.9342	5.3	50	5.31299	5.4	37	5.48623	5.6	38	5.69794	619	281	720	9e-074	140/149 (93%)
comp91462_c0_seq1	NP_998630.1	protein transport protein Sec23A	-2.18601	4.46253e-05	27.3	661	26.8221	27.4	723	26.6558	28.2	817	27.8806	14.5	534	14.6716	11	291	11.1566	11.8	310	12.0188	2394	1449	3751	0	706/754 (93%)
comp90710_c1_seq1	NP_991272.1	mitotic checkpoint protein BUB3	-2.18977	0.00248359	16.1	205	15.8429	15	208	14.6052	14.3	218	14.1686	6.9	134	7.0118	7	97	7.0827	6.5	90	6.64557	1257	626	1614	e-179	298/326 (91%)
comp33671_c0_seq1	NP_998401.1	interleukin enhancer-binding factor 2 homolog	-2.19256	1.31575e-07	46.4	821	45.6265	44.5	858	43.3236	46.8	989	46.2232	21.1	568	21.3731	20.1	387	20.3204	20.6	395	20.974	1748	648	1672	0	330/369 (89%)
comp98577_c0_seq10	NP_937853.1	endoplasmin precursor	-2.19602	1.67274e-07	44.8	1498	43.9908	44.8	1632	43.5445	45.4	1817	44.8739	19.8	1008	20.0426	20.6	751	20.8371	20.1	728	20.4263	3308	1264	3272	0	642/751 (85%)
comp75220_c0_seq1	NP_001003730.2	stromal cell-derived factor 2-like protein 1 precursor	-2.19997	0.000138969	22.4	230	22.0129	23.3	261	22.6962	25.6	314	25.2737	10.3	161	10.4332	10.5	118	10.6703	11.1	123	11.2477	1015	333	853	2.00E-91	156/217 (71%)
comp100226_c0_seq1	NP_571038.1	desmin a	-2.20407	0.000212015	59.7	1008	58.6705	84.8	1559	82.4457	54.4	1098	53.7466	25.3	650	25.6163	33.6	619	34.0406	29.9	547	30.4198	1669	647	1668	0	351/477 (73%)
comp109339_c0_seq1	XP_687926.1	PREDICTED: tubulin polymerization-promoting protein family member	-2.20563	0.017127	20.8	235	20.4743	19.6	241	19.0775	36.6	494	36.1957	10.4	178	10.5004	12.9	159	13.0883	11.1	135	11.2379	1115	241	614	9.00E-64	119/185 (64%)
comp80427_c0_seq1	AAI62574.1	Fn1 protein	-2.2063	0.0026277	16	109	15.6869	13.7	102	13.3375	14.5	118	14.2818	6.8	71	6.91854	4.4	33	4.48717	8.5	63	8.66287	675	208	530	1.00E-51	89/101 (88%)
comp72933_c0_seq1	NP_956397.1	ER lumen protein retaining receptor 2	-2.2102	1.46085e-10	65.4	1256	64.2511	62.9	1317	61.2124	71.6	1645	70.7694	31.1	908	31.45	27.3	573	27.6944	30.6	636	31.0854	1899	394	1013	e-110	192/212 (90%)
comp87855_c0_seq1	NP_001025448.1	ATPase, Ca++ transporting, cardiac muscle, slow twitch 2b	-2.213	0.00278737	14.3	82	14.0988	13.3	83	12.9661	15.8	108	15.6164	6.3	55	6.40286	5.6	35	5.68568	7.4	46	7.55674	565	359	921	e-100	173/188 (92%)
comp101573_c3_seq7	XP_693912.2	PREDICTED: complement receptor type 1	-2.22373	0.00628581	12.6	103	12.3681	10.1	90	9.81911	13.2	129	13.027	4.7	59	4.79693	5.9	53	6.01298	5.3	47	5.3923	809	78.2	191	6.00E-15	32/70 (45%)
comp87799_c0_seq1	NP_958907.1	isocitrate dehydrogenase	-2.22585	7.86827e-07	36.5	608	35.8613	39	707	37.8882	41.6	828	41.0716	14.9	377	15.0559	18.8	341	19.0031	18.1	327	18.428	1647	777	2007	0	376/417 (90%)
comp34583_c0_seq1	NP_998323.1	tropomyosin alpha-4 chain isoform 2	-2.23302	0.00216891	18.3	134	18.0295	14	111	13.5695	12.6	110	12.4469	5.5	61	5.55715	8.9	71	9.02576	5.4	43	5.52785	722	70.9	172	4.00E-10	42/72 (58%)
comp98138_c0_seq1	XP_002662320.1	PREDICTED: tubulin alpha-1A chain	-2.23414	7.21266e-08	46.2	496	45.4132	41	479	39.8473	51	654	50.3579	19.8	323	20.0238	20.8	244	21.1075	20.3	236	20.6453	1061	122	306	4.00E-28	57/57 (100%)
comp56369_c0_seq1	NP_998193.1	ATP synthase lipid-binding protein, mitochondrial	-2.23462	6.67234e-10	60.2	1044	59.1705	58.6	1106	56.9538	62.8	1302	62.059	24.6	648	24.867	28.2	533	28.5416	27.2	510	27.6175	1714	185	470	8.00E-47	99/139 (71%)
Contig512	NP_991258.2	eukaryotic translation initiation factor 4H isoform 2	-2.23937	8.84716e-07	39.6	870	38.8933	38.3	916	37.2061	36.8	966	36.318	16.1	538	16.2848	16.6	398	16.8107	17.7	420	17.9397	2173	275	702	1.00E-73	159/257 (61%)
comp101298_c0_seq4	XP_003441220.1	PREDICTED: ribosome-binding protein 1-like	-2.24083	0.0138896	9.8	80	9.65406	10.1	90	9.86791	8.8	86	8.72785	4.1	51	4.1671	4.1	36	4.10458	4.4	39	4.4967	805	104	260	3.00E-20	56/91 (61%)
comp85348_c0_seq1	XP_688042.3	PREDICTED: aggrecan core protein-like	-2.24517	0.0317924	61	420	59.9126	26.1	196	25.4031	68.1	561	67.3009	22.7	238	22.9874	22.2	167	22.5077	23.2	173	23.5789	681	108	271	3.00E-24	47/127 (37%)
comp74705_c0_seq1	NP_998089.1	insulin-like growth factor-binding protein 7 precursor	-2.24567	1.85496e-29	199.5	1907	196.035	204.6	2131	199.035	195.4	2233	193.046	81.3	1182	82.2707	86	897	87.1211	95.4	987	96.9416	945	315	808	2.00E-86	150/260 (57%)
comp54055_c0_seq2	Q7SXP4.2	SRS1A_DANRE RecName: Full=Serine/arginine-rich splicing factor 1A; AltName:	-2.2463	0.0319512	9.2	49	9.06677	5.7	33	5.54796	6.8	43	6.69135	3.8	31	3.88385	2.6	15	2.62237	3.1	18	3.18228	525	176	445	4.00E-42	95/151 (62%)
comp53530_c0_seq1	NP_958456.1	trans-2,3-enoyl-CoA reductase	-2.2479	0.00670391	13.6	165	13.324	20.2	268	19.6629	11.2	163	11.0695	5.3	98	5.35822	6.6	87	6.63768	7.8	103	7.94688	1203	639	1649	0	297/308 (96%)
comp98828_c0_seq4	NP_001003625.1	nuclear pore complex protein Nup85	-2.25555	0.0411964	7.3	47	7.16761	5.7	40	5.54241	6.5	50	6.41262	3.8	37	3.82052	2.3	16	2.30538	2.4	17	2.47705	637	55.1	131	4.00E-08	25/31 (80%)
comp100280_c0_seq2	XP_003198647.1	PREDICTED: proline dehydrogenase, mitochondrial-like	-2.25861	0.0459753	6.9	241	6.80177	6.1	233	5.9748	5.6	233	5.53032	2.6	139	2.65622	2.3	89	2.37324	3.2	119	3.20894	3442	623	1606	e-178	301/374 (80%)
comp98138_c4_seq4	NP_001098596.2	tubulin alpha-1B chain	-2.25863	3.31884e-30	204.6	1246	201.065	197	1307	191.627	207.1	1508	204.649	89.7	831	90.7955	86.3	573	87.3616	89.2	588	90.6579	602	379	974	e-106	189/200 (94%)
comp89506_c0_seq1	NP_956083.1	26S proteasome non-ATPase regulatory subunit 7	-2.25888	6.59347e-06	30.8	857	30.2846	32.4	982	31.5294	31.6	1052	31.2641	13.3	562	13.4469	13.9	422	14.0897	14.1	424	14.3158	2749	513	1321	e-145	257/285 (90%)
comp58470_c0_seq1	NP_001038323.1	chromodomain helicase DNA binding protein 4	-2.2643	0.00313912	12.4	227	12.1564	12.3	246	11.9695	15.8	346	15.5827	6.5	181	6.56298	4.8	97	4.90791	6.3	125	6.39584	1814	365	937	4e-098	222/460 (48%)
comp86690_c0_seq1	XP_700794.1	PREDICTED: nocturnin	-2.26704	0.0364225	7.7	144	7.55331	6.8	138	6.57683	5.8	129	5.69054	4.1	117	4.15532	2.6	53	2.62662	2.1	42	2.10491	1852	558	1437	e-159	286/448 (63%)
comp90277_c0_seq2	NP_840071.2	selenoprotein M precursor	-2.26719	0.000139706	23.2	193	22.8365	24.9	225	24.189	19.2	191	19.0062	9.3	117	9.37351	9.9	90	10.0615	10	90	10.1748	821	209	531	2.00E-54	109/157 (69%)
comp96794_c1_seq1	NP_775361.1	V-type proton ATPase subunit E 1	-2.26992	0.000116818	24.2	706	23.7396	23.7	756	23.0968	20.8	727	20.5585	6.4	283	6.44316	11	351	11.1512	12.4	393	12.6261	2889	272	695	1.00E-72	147/226 (65%)
comp99265_c0_seq1	NP_001012519.2	equilibrative nucleoside transporter 2	-2.26992	0.00754184	10.7	432	10.5258	10.5	460	10.1833	11.8	567	11.6183	4.8	296	4.88321	3.3	145	3.33798	6.2	271	6.30882	3987	451	1160	e-126	249/431 (57%)
comp93374_c1_seq3	NP_001231711.1	low molecular weight phosphotyrosine protein phosphatase isoform 2	-2.27246	0.0276776	9.2	49	9.04953	7.4	43	7.21541	5.8	37	5.74673	3.1	25	3.12618	4	23	4.01333	2.6	15	2.64686	526	283	723	6.00E-77	134/158 (84%)
comp101212_c3_seq4	NP_956058.1	uridine-cytidine kinase 2-B	-2.27543	0.045024	4.7	57	4.59901	7.3	97	7.11088	6.5	94	6.37832	2.6	49	2.67688	2.6	35	2.66811	2.8	37	2.85233	1204	451	1160	e-127	223/261 (85%)
comp77886_c0_seq1	NP_571479.1	proliferating cell nuclear antigen	-2.277	4.73032e-16	102.4	1201	100.664	103.7	1324	100.828	97	1360	95.8651	40.8	727	41.2582	45.6	583	46.1687	44.6	566	45.3271	1159	474	1219	e-134	243/258 (94%)
comp80160_c0_seq1	NP_957367.1	histone H2A.x	-2.27778	3.3478e-07	38.6	264	37.8818	43.8	327	42.6322	37.3	305	36.8058	17.3	180	17.4881	17.5	131	17.7601	16.9	125	17.1375	677	192	488	2.00E-49	98/98 (100%)
comp82298_c0_seq2	NP_001006095.1	THO complex subunit 6 homolog	-2.27994	0.028578	7.6	127	7.50443	7.7	140	7.51631	6.7	133	6.60929	2.1	52	2.08047	3.4	61	3.40558	4	72	4.06495	1644	566	1459	e-161	262/318 (82%)
comp101036_c0_seq6	XP_003198186.1	PREDICTED: ig heavy chain V-III region HIL-like	-2.28057	0.0126955	9.6	20	9.38589	10.5	24	10.2334	8.4	21	8.28808	3.5	11	3.49528	4.8	11	4.87736	4	9	4.0355	207	63.2	152	4.00E-11	28/56 (50%)
comp74581_c0_seq2	NP_001003520.1	peptidyl-prolyl cis-trans isomerase FKBP9 precursor	-2.28089	2.26301e-11	65.1	1411	63.9916	65.8	1553	63.9927	74	1918	73.1533	32.4	1068	32.7953	28.6	677	29.0089	27.4	642	27.8189	2142	971	2509	0	458/552 (82%)
comp72214_c0_seq2	NP_001029350.1	peptidyl-prolyl cis-trans isomerase-like 1	-2.2886	0.0211615	8.2	117	8.07807	8.1	126	7.90414	7.9	134	7.78064	3.6	79	3.69311	2.8	44	2.87026	4	61	4.02402	1407	294	753	9.00E-80	141/166 (84%)
comp54327_c0_seq1	NP_001013489.1	peroxiredoxin-1	-2.29045	7.28473e-10	138	1558	135.619	105.2	1294	102.341	135.6	1830	133.965	52.2	896	52.8085	55.9	688	56.5831	54.7	669	55.64	1116	375	964	e-104	180/199 (90%)
comp94317_c0_seq1	NP_001245246.1	im:7137886	-2.29054	0.000316165	23.3	274	22.8869	19.8	254	19.2767	24.6	346	24.3053	10.7	191	10.8022	12.9	165	13.0217	5.5	70	5.58654	1163	164	414	1.00E-40	98/204 (48%)
comp79471_c0_seq2	XP_002663092.2	PREDICTED: GRAM domain-containing protein 3-like	-2.29357	0.0315892	7.4	285	7.22873	8.6	365	8.41148	7.3	337	7.18846	2.1	121	2.078	5.8	244	5.84728	2.1	87	2.10836	3830	122	306	2.00E-27	57/119 (47%)
comp85739_c0_seq1	NP_998210.1	clathrin light chain A	-2.29398	3.15555e-08	48.8	502	47.9983	45.6	511	44.3921	44.4	545	43.8236	23.2	363	23.5003	17	191	17.2545	19.3	215	19.6413	1016	271	693	5.00E-73	148/228 (64%)
comp92072_c0_seq1	XP_694160.3	PREDICTED: phosphatidylinositol-binding clathrin assembly protein	-2.29727	0.0244409	4.7	109	4.61985	10	252	9.7043	8.2	228	8.1269	3.5	122	3.5011	2.2	55	2.20247	4.1	103	4.17107	2292	826	2133	0	449/631 (71%)
comp83922_c0_seq1	NP_958444.1	5-aminolevulinate synthase, nonspecific, mitochondrial	-2.30489	4.62477e-12	81.9	2142	80.4961	65.2	1856	63.3718	79.4	2481	78.4099	32.5	1293	32.9001	32.3	920	32.6655	31.9	904	32.4588	2585	963	2490	0	482/613 (78%)
comp85823_c0_seq1	NP_001018334.1	fat storage-inducing transmembrane protein 2	-2.30535	0.011343	9.3	123	9.1561	9.2	133	8.99538	10.3	162	10.1417	4.5	90	4.53619	5.1	74	5.20456	2.7	38	2.7027	1305	256	655	2.00E-68	122/199 (61%)
Contig3225	NP_001002567.1	mpv17-like protein 2	-2.3093	0.0328201	7.1	112	6.93885	6.1	106	5.96675	7.2	137	7.13805	2.1	50	2.09741	3	52	3.04383	3.6	62	3.67004	1568	297	760	2.00E-80	132/184 (71%)
comp88172_c1_seq1	XP_003199994.1	PREDICTED: cytochrome b-245 heavy chain-like isoform 1	-2.30962	1.90173e-06	36.6	911	36.0041	30.5	825	29.6245	34.5	1026	34.1013	13.7	519	13.8882	14.7	400	14.9362	14.9	402	15.1799	2458	766	1979	0	356/413 (86%)
comp93374_c1_seq8	NP_001014324.2	low molecular weight phosphotyrosine protein phosphatase isoform 1	-2.31204	5.74726e-06	32.1	171	31.581	27.9	162	27.1836	31.9	203	31.5294	14.2	115	14.3804	10.5	61	10.644	14.4	83	14.6459	526	280	715	5.00E-76	132/158 (83%)
comp82556_c3_seq1	XP_001339206.4	PREDICTED: myosin heavy chain, fast skeletal muscle	-2.31271	0.0287531	118.9	986	116.81	201	1816	195.47	96.4	956	95.2465	34.2	431	34.5719	50.5	457	51.1523	92.3	829	93.8352	820	440	1132	e-124	229/273 (83%)
comp93011_c0_seq1	NP_001002749.1	5,6-dihydroxyindole-2-carboxylic acid oxidase precursor	-2.3139	0.0401962	6.6	138	6.52036	6.4	146	6.2677	5.8	145	5.76169	2.4	75	2.39937	3.5	80	3.57133	2.1	47	2.12178	2056	803	2073	0	370/525 (70%)
comp96034_c0_seq1	XP_003201446.1	PREDICTED: mucin-2-like	-2.31667	3.77754e-08	381.7	10846	375.088	290.3	8985	282.322	407.1	13829	402.202	141.2	6102	142.883	149.5	4633	151.382	167.9	5164	170.632	2809	701	1808	0	352/847 (41%)
comp94138_c4_seq7	XP_001920576.2	PREDICTED: leucine-rich repeat-containing protein 32-like	-2.32158	0.00020739	18.2	608	17.9089	23.8	864	23.1229	19.1	760	18.8264	7	357	7.11996	8.9	324	9.01689	10	360	10.1316	3298	520	1338	e-147	307/625 (49%)
comp88172_c0_seq1	XP_003199995.1	PREDICTED: cytochrome b-245 heavy chain-like isoform 2	-2.32633	7.32942e-05	22.7	126	22.2953	23.5	142	22.8294	23.3	155	23.0656	10.2	86	10.3035	10.4	63	10.5325	8.8	53	8.96042	549	229	585	7.00E-61	113/144 (78%)
comp88997_c0_seq1	NP_001035381.1	stromelysin-2 precursor	-2.32713	0.00165659	22.8	490	22.3897	13.2	310	12.8699	17.2	441	16.9465	7.9	257	7.95114	8.4	196	8.46166	6.2	145	6.33038	2126	600	1548	e-171	297/461 (64%)
comp94859_c0_seq1	NP_957066.1	tryptophanyl-tRNA synthetase, cytoplasmic	-2.32806	0.000612085	16.5	594	16.1997	16.9	664	16.4533	18.4	792	18.165	6.8	372	6.86924	7	274	7.06024	8.1	315	8.20808	3562	775	2001	0	366/460 (79%)
comp98394_c0_seq2	XP_003450397.1	PREDICTED: RNA-binding protein 4B-like	-2.32961	2.40013e-05	21.6	606	21.1912	26.6	813	25.8307	30.4	1022	30.0555	13.4	574	13.5906	10.9	334	11.0351	8.9	272	9.08786	2778	326	835	4e-086	182/351 (51%)
comp102713_c1_seq1	XP_001919395.2	PREDICTED: neoverrucotoxin subunit alpha-like	-2.32971	0.00127955	80.2	3160	78.8328	83.7	3590	81.3723	127.7	6012	126.133	42.7	2558	43.208	27.8	1195	28.1666	52.7	2249	53.6066	3894	596	1536	e-170	311/610 (50%)
comp102072_c4_seq9	ACO14502.1	Transposable element Tcb1 transposase	-2.32984	0.0218193	9.2	54	9.02887	7.3	47	7.14003	6.7	47	6.60886	2.6	23	2.60382	3.3	21	3.31746	3.9	25	3.99382	581	64.3	155	2.00E-08	43/90 (47%)
comp78247_c0_seq1	NP_001025358.1	proteasome subunit alpha type-3	-2.33256	1.65545e-18	115.7	1534	113.668	108	1560	105.027	115.2	1827	113.852	45.3	913	45.8066	47.9	693	48.5169	49.8	715	50.6207	1311	474	1221	e-134	234/241 (97%)
comp96951_c0_seq1	NP_001119928.1	immunoresponsive gene 1	-2.33681	0.0372637	5.9	155	5.75146	5.7	165	5.56279	7.4	233	7.27095	2.3	91	2.28629	1.5	43	1.50751	4.2	119	4.21893	2618	637	1642	0	315/470 (67%)
comp94578_c0_seq1	NP_001002356.1	nogo-B receptor precursor	-2.34246	0.0323646	7	78	6.90094	7	85	6.83274	6	80	5.95241	3	50	2.99521	3.1	38	3.17646	2.3	28	2.3669	1098	353	907	9.00E-98	187/280 (66%)
comp88942_c0_seq1	NP_998371.2	DNA repair protein RAD51 homolog 1	-2.345	0.0353191	6.6	101	6.46772	6.3	105	6.10917	6.4	118	6.35479	2.4	56	2.42808	2.6	43	2.60163	3.1	51	3.12039	1517	631	1627	0	321/340 (94%)
comp88230_c0_seq1	NP_001036786.1	macrophage migration inhibitory factor	-2.34806	7.1593e-10	58.5	567	57.4954	47.7	504	46.4348	58.8	681	58.0746	20.3	299	20.5289	25.4	268	25.6763	23.5	246	23.8339	958	201	512	5.00E-52	97/115 (84%)
Contig2	NP_999883.1	eukaryotic translation initiation factor 4B	-2.34992	0.0159496	11.1	302	10.9021	7.9	235	7.70784	6.8	220	6.67904	1.8	73	1.7843	3.3	99	3.37663	5.7	169	5.82905	2691	347	890	3.00E-95	169/235 (71%)
comp71610_c0_seq6	NP_571582.1	coatomer subunit zeta-2	-2.35959	1.29898e-05	29	483	28.4539	23.6	429	22.9623	29.3	584	28.9332	9.5	240	9.57305	15.2	276	15.3621	9.5	171	9.62499	1649	320	819	2.00E-87	165/189 (87%)
comp92082_c0_seq7	NP_001006049.1	DNA damage-regulated autophagy modulator protein 1	-2.37202	0.0324946	6.8	94	6.66535	5	76	4.89634	7.7	127	7.57335	2.4	50	2.40054	3.2	48	3.21576	2.5	37	2.50672	1370	298	764	5.00E-81	141/238 (59%)
comp91678_c0_seq3	NP_001017797.1	cold inducible RNA binding protein	-2.37413	4.9134e-13	67.4	2385	66.2345	81.1	3127	78.9017	74.2	3137	73.2655	30	1616	30.3865	30.7	1185	31.0929	31.6	1209	32.0798	3498	160	405	6.00E-39	78/81 (96%)
comp80153_c1_seq1	NP_999881.1	heat shock protein 4a	-2.37596	0.00412673	9.1	175	8.98055	12.3	257	11.9829	13.6	311	13.4219	5.4	157	5.45518	5.2	109	5.28492	3.9	80	3.92251	1893	966	2497	0	488/611 (79%)
comp89862_c0_seq3	XP_001681683.1	putative surface antigen protein 2	-2.3772	3.09165e-05	24.5	325	24.119	27.6	398	26.8362	21.8	345	21.532	7.4	150	7.53722	11.3	163	11.4291	11.9	171	12.125	1309	62.8	151	3e-007	34/97 (35%)
comp86725_c0_seq1	NP_956044.2	proteasome 26S subunit, ATPase, 4	-2.38305	2.48116e-10	56.1	798	55.1357	59.3	919	57.6911	54.2	921	53.5154	26.2	567	26.5251	22.2	345	22.5214	21.6	333	21.9828	1406	743	1918	0	381/418 (91%)
comp95357_c0_seq22	NP_001017640.1	alcohol dehydrogenase	-2.38339	0.0265135	4.9	78	4.78059	6.1	107	5.95844	9.8	187	9.63867	1.9	47	1.95042	2.4	42	2.43211	4.3	75	4.39194	1585	563	1450	e-160	268/324 (82%)
comp80024_c0_seq1	NP_001002589.1	proteasome subunit alpha type-6	-2.39391	3.00224e-05	22.1	199	21.6966	27	265	26.251	24.1	260	23.8397	8.5	116	8.56328	11.1	109	11.2282	10.5	102	10.6255	891	470	1209	e-133	229/246 (93%)
comp102297_c0_seq2	NP_001070187.1	G2/mitotic-specific cyclin-B3	-2.39461	0.0412467	6.2	104	6.13044	5.6	102	5.46288	5.7	113	5.60178	1.7	42	1.6763	3.2	59	3.28592	2.3	41	2.30915	1648	427	1099	e-120	229/355 (64%)
comp98437_c1_seq1	NP_938152.1	solute carrier family 4, anion exchanger, member 1a	-2.40115	0.00868034	8.4	289	8.25723	11.2	418	10.8511	9.2	380	9.13081	3.8	198	3.83042	3.9	146	3.94127	4.1	154	4.20404	3400	1132	2929	0	567/906 (62%)
comp82556_c4_seq1	NP_001108561.1	myosin, heavy polypeptide 1.1, skeletal muscle	-2.40204	0.0359994	88.7	887	87.125	163	1776	158.498	77.6	928	76.6578	24.4	371	24.6739	36.5	398	36.936	73.9	800	75.079	989	504	1297	e-143	268/329 (81%)
comp102105_c0_seq1	NP_571546.1	major histocompatibility complex class I UBA precursor	-2.40339	0.0187952	39	90	38.3463	43.4	109	42.1959	35.2	97	34.757	9.7	34	9.80853	4.8	12	4.83069	33.6	84	34.1955	228	82.8	203	5.00E-17	37/75 (49%)
comp78777_c0_seq1	XP_002667797.1	PREDICTED: troponin I, slow skeletal muscle-like	-2.40422	6.24254e-05	78.1	1235	76.758	107.6	1853	104.639	79.4	1501	78.4561	19	456	19.1896	46.7	805	47.2715	42.9	734	43.5875	1563	326	835	3.00E-89	167/193 (86%)
comp79832_c0_seq1	NP_001116095.1	2-acylglycerol O-acyltransferase 1	-2.40484	0.00945395	8.1	91	7.96405	11.4	140	11.1323	8.6	115	8.46408	3	51	3.02209	4.2	52	4.29975	4.3	52	4.34816	1110	481	1239	e-136	230/286 (80%)
comp85552_c0_seq4	NP_571527.1	ELAV (embryonic lethal, abnormal vision, Drosophila)-like 1 (Hu	-2.4107	0.0284533	8.6	107	8.44387	7.5	102	7.31342	10.1	150	9.95493	2	38	2.03042	2	27	2.01311	6.7	90	6.78593	1231	587	1514	e-168	289/325 (88%)
comp52994_c0_seq1	NP_001002058.1	SUMO-activating enzyme subunit 1	-2.41318	2.60099e-05	26.4	384	25.9231	22.8	362	22.2037	24.1	420	23.8448	9.4	209	9.55312	10.9	173	11.0344	9.6	151	9.7396	1439	558	1438	e-159	280/348 (80%)
comp98138_c3_seq1	NP_001177911.1	tubulin, alpha 1, like 2	-2.41538	1.9544e-33	199.9	1009	196.429	200	1100	194.568	200.7	1211	198.266	82.3	632	83.306	85	468	86.0811	77.4	423	78.6801	499	269	688	6.00E-73	127/129 (98%)
comp89867_c0_seq2	NP_001156671.1	deoxyribonucleoside 5'-monophosphate N-glycosidase	-2.42335	0.00761232	9	60	8.80459	10.1	74	9.86625	10.2	82	10.1195	3.4	35	3.47752	3.7	27	3.74342	4.8	35	4.90721	662	212	539	2.00E-55	107/148 (72%)
comp76281_c0_seq1	NP_001032487.1	tubulin, beta, 2	-2.42763	1.54872e-79	486.9	7865	478.42	488.1	8589	474.696	487.1	9409	481.331	197.7	4858	200.084	205.7	3624	208.279	189.3	3310	192.375	1597	828	2138	0	407/430 (94%)
comp89477_c0_seq1	NP_001012249.1	peptidyl-prolyl cis-trans isomerase FKBP11 precursor	-2.42799	0.00883485	8.5	65	8.35232	8.9	74	8.63949	10.7	98	10.5903	3	35	3.04513	4.2	35	4.24922	4.2	35	4.29706	756	234	596	6.00E-62	120/180 (66%)
comp145765_c0_seq1	NP_001157712.1	histone H3-like centromeric protein A	-2.43736	0.011519	7.7	46	7.58679	8.9	58	8.69143	9.4	67	9.29318	3.3	30	3.35016	3.5	23	3.58406	3.7	24	3.78199	589	165	417	2.00E-41	83/110 (75%)
comp94299_c0_seq2	AAP49829.1	interferon-inducible protein Gig2	-2.44227	0.0445585	5.4	62	5.31122	6.5	81	6.30449	4.5	62	4.46667	2.2	38	2.20409	1.6	20	1.61875	2.8	35	2.8647	1134	159	402	2e-036	76/128 (59%)
comp91187_c0_seq3	NP_001082808.1	zinc finger CCHC domain-containing protein 10	-2.44371	0.0323013	6.8	31	6.63318	6	30	5.83235	5.8	32	5.75836	1.7	12	1.73854	3.6	18	3.63898	2.2	11	2.24886	454	142	359	7.00E-35	67/82 (81%)
comp71549_c0_seq1	NP_001003546.2	GINS complex subunit 4	-2.44567	0.00473551	10.1	98	9.90646	10.3	109	10.0111	11.9	138	11.7317	4.1	61	4.17509	4.1	43	4.10684	4.8	51	4.92574	961	401	1031	e-112	203/221 (91%)
comp94359_c0_seq2	NP_001038795.1	silver a precursor	-2.45176	0.0121058	9.3	212	9.10456	7.9	196	7.64789	8.2	223	8.0541	3.4	119	3.4603	4.3	107	4.34164	2.5	62	2.54404	2262	459	1182	e-129	253/501 (50%)
comp86865_c0_seq1	NP_001003881.1	small nuclear ribonucleoprotein polypeptide F-like	-2.45724	3.66628e-13	74	470	72.7033	65.3	452	63.5268	72.9	554	72.0701	25.8	249	26.0795	27.4	190	27.7688	31.8	219	32.3675	628	157	398	4.00E-39	75/75 (100%)
comp59190_c0_seq1	NP_001243119.1	U2 small nuclear ribonucleoprotein B''	-2.46156	1.60396e-05	23.6	92	23.1535	27.7	118	26.9819	23.3	109	23.0698	10.9	65	11.0761	8.5	36	8.56008	10.4	44	10.5801	386	191	484	2.00E-49	90/100 (90%)
comp100677_c1_seq1	NP_958917.1	actin related protein 2/3 complex, subunit 5B	-2.46663	2.14611e-11	59.3	1499	58.2708	58.4	1607	56.7581	61.3	1852	60.5452	25	963	25.3466	22.1	609	22.3673	24.3	666	24.7362	2499	264	674	3.00E-70	134/151 (88%)
comp34583_c0_seq2	NP_001019638.1	tropomyosin alpha-4 chain isoform 1	-2.46917	1.00976e-05	23.9	83	23.5071	25.4	96	24.7033	28.4	118	28.1056	7.6	40	7.67053	12.2	46	12.3091	11.2	42	11.3653	343	115	287	9.00E-27	62/97 (63%)
comp96673_c0_seq8	XP_003198717.1	PREDICTED: zinc finger protein 729-like	-2.47222	8.6727e-05	19.5	284	19.1856	21.3	338	20.7461	20.5	356	20.2253	8.1	179	8.18755	8.3	131	8.36132	8	126	8.13273	1438	67.8	164	2.00E-11	29/47 (61%)
comp76516_c0_seq1	NP_001092897.1	heat shock protein beta-11	-2.47408	0.0042069	22.6	222	22.2559	47.2	504	45.9077	39.8	466	39.2886	13.1	196	13.3043	15.1	161	15.2498	15.4	163	15.6131	969	306	783	2.00E-83	142/205 (69%)
comp87855_c1_seq1	NP_957259.1	sarcoplasmic/endoplasmic reticulum calcium ATPase 2	-2.47895	0.0206859	8.4	18	8.28716	6.5	15	6.27462	6.3	16	6.19502	4.6	15	4.67594	2.1	5	2.17495	1.7	4	1.75955	211	104	260	5.00E-21	56/70 (80%)
comp83267_c0_seq1	NP_001108567.1	cdc25	-2.48269	0.00524388	11.2	292	11.0159	10.2	290	9.94029	9.4	294	9.32771	5	199	5.08318	4	113	4.02776	3.2	90	3.24407	2575	778	2009	0	390/569 (68%)
comp96195_c0_seq2	NP_998351.1	ATP-binding cassette sub-family F member 1	-2.48414	0.00147784	13.9	480	13.6382	13.4	503	12.9852	12.6	521	12.4493	5.7	299	5.75217	5.1	194	5.20793	5	189	5.13083	3419	1082	2797	0	606/878 (69%)
comp99954_c7_seq1	NP_956912.1	protein FAM84A	-2.48518	0.0397152	6.2	61	6.09022	6.2	67	6.07771	4.3	51	4.28215	2.9	43	2.9068	1.5	16	1.50928	2.2	23	2.19402	973	356	913	2.00E-98	176/261 (67%)
comp102584_c0_seq1	XP_003417933.1	PREDICTED: collagen alpha-3(IV) chain	-2.48796	0.000568321	14.4	946	14.1796	18.4	1312	17.8678	14	1101	13.8787	5.8	577	5.8559	5.5	392	5.55145	7.2	508	7.27523	6481	900	2326	0	555/1421 (39%)
comp33166_c0_seq1	NP_958473.1	tyrosine--tRNA ligase, cytoplasmic	-2.48938	3.95164e-06	28.3	737	27.7608	25.1	713	24.4015	30.3	946	29.9671	10.5	418	10.6607	11.1	317	11.2816	11.5	326	11.7325	2579	825	2130	0	412/528 (78%)
comp91718_c0_seq1	NP_001004617.1	cytosolic acyl coenzyme A thioester hydrolase	-2.49095	0.0188869	10.5	152	10.3042	19.5	308	18.9707	9.8	169	9.63486	6	132	6.05881	3.8	60	3.84298	5.9	93	6.02368	1433	429	1103	e-120	218/254 (85%)
comp93265_c0_seq2	NP_956604.1	kinetochore protein Nuf2	-2.49154	0.0331816	3.6	65	3.57147	7.8	151	7.53829	9.1	194	8.96446	2.2	60	2.23218	2.7	53	2.75142	3.2	61	3.20238	1768	539	1388	e-153	279/454 (61%)
comp97541_c0_seq2	NP_001112372.1	cysteinyl-tRNA synthetase, cytoplasmic	-2.49232	0.00228501	13.6	437	13.3203	9.9	346	9.58236	13	501	12.8428	6.4	312	6.4392	3.5	122	3.5135	4.5	156	4.54326	3187	1364	3530	0	679/822 (82%)
comp99293_c0_seq4	NP_001070810.1	methyltransferase-like protein 9	-2.49642	0.0399725	4.7	74	4.57876	5.2	90	5.05966	6.6	126	6.55656	2.7	65	2.72316	1.4	25	1.46151	2.4	42	2.48299	1570	131	330	1.00E-30	60/73 (82%)
comp34424_c0_seq1	NP_001028278.1	protein cornichon homolog	-2.49666	0.000536167	16.4	140	16.0949	13.4	125	13.0566	17.1	175	16.9194	4.9	64	4.98176	6.3	59	6.40852	7.3	68	7.46925	845	231	588	6.00E-61	109/144 (75%)
comp80328_c0_seq1	NP_956028.1	protein slowmo homolog 2	-2.50057	0.00283881	11.5	125	11.2644	12	142	11.6265	11.3	147	11.1405	3.7	61	3.72195	4.9	58	4.93824	5.1	60	5.16604	1078	350	899	8.00E-97	169/193 (87%)
comp33246_c1_seq1	NP_956328.1	stress-associated endoplasmic reticulum protein 2	-2.50439	0.000942302	19.4	40	19.0478	16	36	15.5758	17.8	44	17.6209	10.2	32	10.3176	7.6	17	7.64859	3.1	7	3.18488	204	102	254	6.00E-23	50/55 (90%)
Contig1588	XP_685919.2	PREDICTED: n-acetylglutamate synthase, mitochondrial-like	-2.50696	0.0405702	3.8	104	3.77964	6	176	5.81155	6.5	210	6.41838	2.3	96	2.36228	2.2	64	2.19757	1.9	57	1.97925	2673	671	1732	0	346/529 (65%)
comp89143_c1_seq1	NP_957269.1	H/ACA ribonucleoprotein complex subunit 1	-2.507	0.000374699	17.1	121	16.816	15.7	121	15.2787	16.4	139	16.2459	7.5	81	7.62198	5.3	41	5.38356	6.5	50	6.63923	699	196	499	1.00E-50	93/110 (84%)
comp96091_c0_seq3	NP_851847.1	60 kDa heat shock protein, mitochondrial	-2.51244	1.73678e-08	38.3	999	37.6296	42.7	1214	41.5476	42.1	1314	41.6245	17.1	677	17.2662	14.5	413	14.6981	16.6	470	16.915	2579	1013	2619	0	521/557 (93%)
comp98143_c0_seq1	NP_957430.1	protein pelota homolog	-2.51307	0.0047278	9	163	8.82634	10.4	205	10.0858	11.5	249	11.3392	4.4	121	4.43632	3.9	78	3.99057	3.8	74	3.82855	1794	659	1699	0	332/371 (89%)
comp115121_c0_seq1	XP_002666801.2	PREDICTED: PCNA-associated factor-like	-2.51666	0.000379496	16.7	94	16.3647	14.5	89	14.0778	17.6	119	17.4228	4.4	38	4.47929	6.7	41	6.74392	8	49	8.15055	558	124	311	4.00E-29	62/92 (67%)
comp102584_c0_seq5	XP_003477630.1	PREDICTED: collagen alpha-1(IV) chain	-2.5335	0.0350427	5.1	582	5.01088	6.6	825	6.45368	5.3	724	5.24226	2	354	2.06366	1.9	236	1.91977	2.7	334	2.74756	11283	847	2188	0	571/1500 (38%)
comp98853_c0_seq2	XP_003641370.1	PREDICTED: mucin-5AC-like	-2.53363	9.45844e-09	55.4	2271	54.4188	50.5	2257	49.139	63.4	3108	62.6328	23.2	1450	23.5258	28.2	1263	28.5945	14.4	637	14.5841	4054	1416	3666	0	630/1245 (50%)
comp97194_c0_seq2	NP_997746.1	transforming acidic coiled-coil-containing protein 3	-2.54228	0.00245514	12	342	11.8106	12.2	378	11.8604	10.7	365	10.6005	4.7	202	4.72325	3.8	117	3.8175	5	153	5.04832	2813	577	1488	e-164	386/948 (40%)
comp44189_c0_seq1	XP_002665292.1	PREDICTED: urokinase plasminogen activator surface receptor-like	-2.5472	0.0162713	10.9	49	10.7208	6.7	33	6.56008	15.3	82	15.0881	5.9	40	5.92566	2.9	14	2.89406	3.9	19	3.97187	444	70.5	171	4.00E-13	35/81 (43%)
comp111138_c0_seq1	NP_001003593.1	CDC28 protein kinase 1B	-2.55483	0.000465596	14.6	148	14.3773	14.7	162	14.2986	16.9	204	16.6661	5.2	80	5.26199	5.3	58	5.32342	7.3	80	7.42531	1000	162	410	3.00E-40	73/77 (94%)
comp84403_c1_seq1	NP_001036788.1	histone 2A family member ZA	-2.56937	1.00806e-13	68	251	66.8031	67.9	273	66.0158	71.1	314	70.2816	26.5	149	26.8505	28.8	116	29.1694	24	96	24.412	365	127	319	2.00E-30	65/66 (98%)
comp99287_c0_seq2	NP_571595.1	fibronectin precursor	-2.57535	0.0170236	6.8	499	6.72048	6.3	501	6.13056	8.1	705	7.98506	2.6	290	2.64449	1.9	151	1.92143	3.6	281	3.61589	7213	3823	9915	0	1816/2391 (75%)
comp85391_c0_seq1	NP_001082950.1	upper zone of growth plate and cartilage matrix associated a	-2.58261	0.00431423	9.4	79	9.20188	9.4	86	9.10145	11.4	115	11.2651	4.8	62	4.88974	2.8	26	2.86134	3.9	36	4.00646	834	126	316	2.00E-29	64/113 (56%)
comp88927_c0_seq1	XP_003198109.1	PREDICTED: interferon-induced very large GTPase 1-like	-2.58832	0.00581178	9.5	22	9.29203	7.1	18	6.90753	11.5	32	11.3665	2	7	2.00184	3.5	9	3.59151	5.2	13	5.24615	230	100	249	2.00E-22	46/76 (60%)
comp84174_c0_seq1	XP_001344522.4	PREDICTED: leucine zipper putative tumor suppressor 2 homolog	-2.59005	0.0299699	7.1	148	6.99966	5.1	116	4.98466	5.2	130	5.17068	2.8	89	2.85003	1.1	25	1.11713	2.7	60	2.71129	2054	189	479	9.00E-48	167/606 (27%)
comp91919_c0_seq1	NP_956151.1	heat shock protein 4b	-2.59395	1.72336e-07	32.7	998	32.1771	34.5	1146	33.571	33.5	1221	33.1071	12.5	580	12.6616	12.5	416	12.6723	13.2	437	13.4619	3013	1327	3433	0	667/845 (78%)
comp80000_c0_seq2	NP_001001842.1	cellular retinoic acid binding protein 1b	-2.59724	6.10125e-05	19.3	192	18.9549	18.9	205	18.3881	20.9	249	20.6733	7	106	7.0855	7.7	84	7.83514	7.7	83	7.82903	984	265	677	4.00E-71	129/137 (94%)
comp93366_c0_seq1	BAD04055.1	CC chemokine	-2.60007	0.00176179	13.3	193	13.02	9.4	149	9.13276	13.2	230	13.0488	4.2	92	4.20228	5.3	84	5.35401	4.1	64	4.12517	1440	84	206	2e-013	39/97 (40%)
comp95418_c0_seq1	NP_999947.1	DNA primase large subunit	-2.60918	0.0325433	5.1	97	5.03902	6.2	128	6.04153	5.4	123	5.37364	1.9	55	1.93455	2.4	50	2.45409	2	40	1.98538	1870	788	2034	0	392/515 (76%)
Contig1793	XP_003452744.1	PREDICTED: zinc transporter SLC39A7-like	-2.62204	0.00350668	10	409	9.791	10.3	461	10.0269	10.6	522	10.509	4	247	4.00354	4.4	199	4.50094	3.2	141	3.22502	4058	240	612	5.00E-60	122/146 (83%)
comp91264_c0_seq1	ABB87033.1	inwardly-rectifying potassium channel	-2.62423	0.000144375	18.4	287	18.0338	17	289	16.4993	16.9	316	16.6987	7.9	187	7.95595	6	103	6.11491	5.7	96	5.7635	1546	500	1287	e-139	230/350 (65%)
comp100810_c0_seq1	XP_003198695.1	PREDICTED: IgGFc-binding protein-like	-2.62454	5.45194e-10	364.9	23126	358.588	303.5	20955	295.219	423.5	32088	418.433	148	14268	149.797	128.8	8900	130.386	132.7	9104	134.876	6265	1057	2733	0	482/835 (57%)
comp102637_c0_seq8	XP_685294.4	PREDICTED: protein G7c	-2.62593	0.0213284	6.3	29	6.19159	7.6	38	7.37141	5.3	29	5.20705	2	14	2.02384	3.6	18	3.63098	1.6	8	1.63194	455	156	394	7.00E-39	88/151 (58%)
comp81887_c0_seq1	NP_001129720.2	C-C motif chemokine 19-like precursor	-2.63203	2.03958e-27	144.1	1226	141.615	132.3	1226	128.669	147.6	1501	145.811	55.8	722	56.4678	47.4	440	48.0197	55.3	509	56.1755	841	87	214	1.00E-17	41/108 (37%)
comp94451_c4_seq1	NP_001007335.2	protein YIF1B	-2.64261	0.0193622	6.1	81	6.02501	7	101	6.82585	6.5	103	6.44316	2	41	2.06491	2.4	35	2.45973	2.9	42	2.98491	1306	493	1268	e-139	249/303 (82%)
comp79332_c0_seq1	NP_956073.1	protein disulfide-isomerase A4 precursor	-2.64422	4.04656e-07	32.5	785	31.9606	29.1	766	28.3359	30.3	875	29.96	11.4	417	11.4954	11.2	296	11.3863	11.6	302	11.7479	2386	1039	2687	0	506/590 (85%)
comp98138_c1_seq1	XP_003405936.1	PREDICTED: tubulin alpha-1D chain-like	-2.66036	1.77988e-14	102.7	239	100.945	81.3	206	79.0529	85.9	239	84.8936	34.5	122	34.8893	29.2	74	29.5302	36.1	91	36.723	230	165	417	3.00E-39	76/76 (100%)
comp94296_c0_seq1	NP_001038760.2	phenylalanine--tRNA ligase alpha subunit	-2.66486	2.77415e-06	23.8	501	23.4324	25.3	578	24.5623	28.6	718	28.2418	9.6	306	9.69047	9.6	220	9.72185	9.5	217	9.69724	2077	909	2349	0	442/497 (88%)
comp101483_c0_seq1	XP_696031.4	PREDICTED: laminin subunit alpha-3	-2.66841	0.0290373	5.4	256	5.26882	4.1	214	4.00175	7.3	417	7.2177	2.1	155	2.15998	1.8	95	1.84733	2.3	118	2.32041	4720	755	1949	0	441/1047 (42%)
comp54299_c0_seq1	NP_991271.1	proteasome subunit alpha type-5	-2.67201	2.59972e-19	96.1	1238	94.4731	92.3	1295	89.7883	96.1	1479	94.9171	32.1	628	32.4482	35.5	499	35.9778	37.2	519	37.8411	1273	463	1191	e-130	234/241 (97%)
comp41309_c0_seq1	NP_957120.1	pyrroline-5-carboxylate reductase 1	-2.68147	0.000419825	14	162	13.7684	13.5	170	13.1275	16.1	223	15.9391	5.1	90	5.17912	4.2	53	4.25591	6.7	84	6.82116	1143	562	1449	e-160	289/316 (91%)
comp79153_c0_seq2	NP_997768.2	acidic (leucine-rich) nuclear phosphoprotein 32 family, member B	-2.68492	0.00882922	7.9	66	7.7247	7.9	72	7.65654	8.2	82	8.07125	2.3	30	2.3774	2.9	27	2.98571	3.6	33	3.69029	830	239	610	2.00E-63	120/153 (78%)
comp101645_c2_seq2	XP_003201115.1	PREDICTED: abnormal spindles	-2.68946	0.0362658	4.4	121	4.28056	5.1	155	4.98207	5.8	193	5.74198	1.9	80	1.91624	1.9	58	1.93861	1.8	55	1.85903	2746	948	2450	0	506/966 (52%)
comp79266_c0_seq1	NP_001075098.1	SWI/SNF-related matrix-associated actin-dependent regulator of	-2.69923	0.000191969	16.2	261	15.8863	16.1	284	15.7059	16	308	15.766	6.5	160	6.59397	5.1	90	5.17574	6	104	6.04819	1596	748	1932	0	381/455 (83%)
comp32148_c0_seq1	NP_001116529.1	kinetochore protein Spc25	-2.704	0.000755617	14.4	145	14.1141	11.8	130	11.4972	13.1	158	12.934	4.9	76	5.0089	4.3	47	4.32245	5.1	56	5.20814	998	303	777	1.00E-82	150/234 (64%)
comp53682_c0_seq1	NP_956634.1	pleckstrin homology domain containing, family F (with FYVE domain)	-2.73174	6.85393e-08	36.6	583	35.9587	32.8	570	31.9428	30	572	29.6702	13.4	325	13.5726	13.5	235	13.6946	8.9	154	9.07538	1575	265	676	9.00E-71	139/288 (48%)
comp90141_c0_seq2	NP_001071069.2	protein pellino homolog 1	-2.73432	0.000827477	12.7	398	12.4319	12.6	432	12.2603	12.8	482	12.6617	4.9	233	4.92782	2.9	99	2.92171	5.9	201	5.99875	3110	546	1406	e-155	266/425 (62%)
comp89340_c0_seq1	NP_957376.1	calumenin-B precursor	-2.74722	1.46957e-10	42.4	608	41.7115	45	702	43.7575	51.6	883	50.9451	16.3	355	16.4902	15.6	244	15.8157	17.9	277	18.1569	1416	584	1506	e-167	268/306 (87%)
comp97362_c1_seq2	NP_001019545.1	glucosamine 6-phosphate N-acetyltransferase	-2.74737	0.0273827	5.8	53	5.67655	6.6	66	6.42266	4.1	45	4.05331	2.8	39	2.82824	1.9	19	1.92269	1.2	12	1.228	907	269	687	2.00E-72	132/183 (72%)
comp79164_c0_seq1	NP_001002572.1	signal recognition particle receptor subunit beta	-2.75332	0.000900504	11.4	139	11.2338	12.5	165	12.116	13.3	194	13.1857	4.4	81	4.43241	4.8	64	4.88695	4.1	54	4.16979	1202	343	880	1.00E-94	178/267 (66%)
comp74500_c0_seq1	NP_956054.1	small nuclear ribonucleoprotein D3 polypeptide, like	-2.75546	1.71094e-08	37.6	241	36.9853	32.5	227	31.652	37.1	284	36.6538	11.7	114	11.8457	13.3	93	13.4847	13.3	92	13.4899	633	223	569	6.00E-59	115/128 (89%)
comp93137_c0_seq2	AAD08647.1	MHC class I alpha chain, partial	-2.76827	0.0260282	6.3	43	6.15197	5.1	38	4.9396	5.2	43	5.17373	2.2	23	2.22801	2.1	16	2.16278	1.6	12	1.64035	679	64.7	156	3e-008	37/88 (42%)
comp94119_c1_seq2	NP_963871.1	protein transport protein Sec61 subunit alpha-like 2	-2.76991	0.000366139	13.9	314	13.6541	14	345	13.6306	14.6	395	14.445	5.2	180	5.29967	5.2	127	5.21775	4.7	116	4.81947	2234	928	2398	0	467/476 (98%)
comp101081_c1_seq1	NP_001103844.1	serine (or cysteine) proteinase inhibitor, clade H, member 1	-2.77024	8.88158e-14	60.6	1959	59.5261	63.8	2247	62.0353	61.7	2384	60.9212	22.8	1120	23.0428	22.2	782	22.4505	21.1	740	21.4839	3197	628	1620	e-180	307/395 (77%)
comp91870_c0_seq1	NP_001187748.1	lysozyme g	-2.77607	2.3472e-10	45.2	450	44.4256	50.3	545	48.8855	38.6	459	38.1086	16.5	250	16.7111	14.4	156	14.551	16.6	179	16.8843	984	377	967	e-102	185/185 (100%)
comp93831_c0_seq2	NP_001002637.1	transmembrane protein 53	-2.77685	0.0295307	6	93	5.86268	4.7	80	4.58211	5.1	95	5.03646	2	47	2.00611	2.1	35	2.08463	1.5	25	1.50578	1541	448	1152	e-126	215/279 (77%)
comp87743_c1_seq2	NP_001155979.1	ras-related protein Rab-33B	-2.7838	0.0337034	4.8	69	4.74376	5.6	87	5.43445	4.6	79	4.56762	1.8	40	1.86199	1.7	26	1.68886	1.8	28	1.83925	1413	217	552	2.00E-56	110/185 (59%)
comp96600_c0_seq1	NP_775364.1	DNA replication licensing factor MCM2	-2.78847	6.71248e-05	17.4	525	17.0913	17.5	576	17.0373	17.8	641	17.5495	6	274	6.03965	6.3	206	6.33623	6.3	206	6.40757	2984	1401	3627	0	737/889 (82%)
comp95289_c1_seq3	XP_695754.3	PREDICTED: actin filament-associated protein 1-like 2-like	-2.7991	0.0170031	6.6	101	6.50632	6.7	112	6.55534	5.5	100	5.41756	3	69	3.00959	1.8	30	1.82592	1.8	30	1.84648	1508	178	451	1.00E-44	132/447 (29%)
comp100338_c10_seq1	NP_956962.1	adenine phosphoribosyltransferase	-2.80452	0.000359472	15.7	241	15.3822	13.1	219	12.7001	13.1	242	12.9899	4.3	101	4.36482	4.3	73	4.40221	6.1	101	6.1593	1522	239	610	4.00E-63	122/171 (71%)
comp90078_c0_seq1	NP_957117.1	kinesin family member 4	-2.80872	0.00368192	10.2	325	10.0579	8.9	308	8.6604	8.6	326	8.4846	3.5	170	3.56219	2.9	101	2.9532	3.3	114	3.37084	3139	1296	3354	0	690/948 (72%)
comp94789_c0_seq2	NP_112440.2	collagen alpha-1(II) chain isoform 1 precursor	-2.81587	0.0269808	4.8	15	4.76196	5	17	4.9035	6.2	23	6.14061	1.7	8	1.7196	2.7	9	2.6995	1.2	4	1.21329	306	62	149	4.00E-08	32/54 (59%)
comp88685_c1_seq2	XP_003441503.1	PREDICTED: actin-related protein 2/3 complex subunit 4-like	-2.81679	3.0529e-06	24.6	250	24.1652	19.9	220	19.3212	26.7	325	26.4194	6.3	97	6.34842	8.9	99	9.04132	9.7	107	9.88195	1005	147	372	5.00E-33	73/73 (100%)
comp89563_c0_seq1	NP_956520.2	ribonuclease H2 subunit A	-2.82453	0.034268	5.5	59	5.45337	3.8	44	3.69512	5.3	68	5.2858	1.1	18	1.1265	3	35	3.05652	1	12	1.05975	1051	515	1326	e-146	257/307 (83%)
Contig1223	NP_001003872.1	N-acetyltransferase ESCO2	-2.83565	0.0219609	5.4	117	5.34109	5.2	122	5.06019	6.4	165	6.33457	2	66	2.04001	1.7	40	1.72525	2.2	51	2.22445	2128	622	1604	e-178	348/620 (56%)
comp86391_c0_seq1	NP_571367.1	collagen alpha-1(II) chain precursor	-2.84125	0.000106981	18.5	343	18.1484	13.5	273	13.1241	16.5	367	16.3305	5.5	154	5.51706	5.3	108	5.399	6	120	6.06643	1836	320	819	3.00E-87	147/175 (84%)
comp72276_c0_seq1	NP_957298.1	small nuclear ribonucleoprotein E	-2.84649	4.67844e-18	87.5	523	85.9666	78	508	75.8673	76.4	546	75.4762	30.5	277	30.8285	27.3	178	27.6436	25.8	167	26.2273	591	154	390	3.00E-38	76/91 (83%)
comp76294_c0_seq2	NP_001018610.2	SWI/SNF-related, matrix-associated actin-dependent regulator of	-2.86209	0.0455778	4	43	3.96694	4.7	54	4.5263	4.1	52	4.03441	1.5	24	1.49914	1.5	17	1.48178	1.4	16	1.41032	1053	161	407	8.00E-40	96/246 (39%)
comp99372_c0_seq1	NP_958472.1	ATP-binding cassette sub-family F member 2	-2.86509	1.79513e-05	19.2	442	18.8571	19.6	492	19.0713	20	550	19.7335	6.7	235	6.78835	7.3	183	7.3765	6.2	154	6.27744	2277	1058	2736	0	526/581 (90%)
comp101527_c3_seq1	NP_571279.1	serpin peptidase inhibitor, clade H (heat shock protein 47), member	-2.87084	0.0108233	7.1	112	6.94771	6.4	111	6.25618	7.2	136	7.09499	1.9	46	1.93208	2.5	43	2.52022	2.7	46	2.72641	1566	635	1639	0	313/405 (77%)
comp60549_c0_seq1	NP_001243151.1	gamma-glutamyl hydrolase precursor	-2.8723	2.62822e-05	18.1	225	17.7558	19.1	259	18.5703	19.1	284	18.848	5.2	98	5.23634	7.2	98	7.30686	6.9	93	7.01213	1231	441	1133	e-124	213/291 (73%)
comp95338_c0_seq5	NP_571430.1	kinesin-like protein KIF23	-2.87385	0.03587	4.9	170	4.82597	3.4	128	3.30148	5.7	237	5.65813	1.3	69	1.32626	1.7	65	1.7434	1.8	67	1.81727	3422	1476	3822	0	734/851 (86%)
comp95017_c1_seq2	NP_001107090.1	malectin precursor	-2.87693	0.0272198	4.2	44	4.10205	5.7	65	5.50584	5.6	71	5.56667	2.1	33	2.08308	1.7	20	1.76167	1.5	17	1.51428	1042	372	954	e-103	176/218 (80%)
comp102616_c1_seq1	NP_001077313.1	collagen alpha-1(XI) chain	-2.87937	0.0491708	3.8	37	3.74409	5	53	4.87285	3.5	41	3.48913	1.6	24	1.64437	1.4	15	1.43411	1.2	13	1.25689	960	409	1051	e-114	199/288 (69%)
comp82316_c0_seq1	XP_001920805.1	PREDICTED: centromere protein I	-2.87939	0.0271851	5.4	165	5.30578	5.2	173	5.05445	4.9	180	4.86773	1.6	76	1.65471	2.2	72	2.18748	1.5	48	1.47474	3021	977	2525	0	490/714 (68%)
comp102584_c0_seq2	NP_031761.1	collagen alpha-4(IV) chain precursor	-2.88431	7.76646e-07	25.3	1420	24.9087	28.5	1737	27.6838	23.6	1584	23.3672	7.3	625	7.42312	7.8	474	7.85576	11.3	684	11.4638	5538	445	1144	e-121	324/889 (36%)
comp100916_c4_seq2	NP_001017574.1	cell division cycle-associated protein 7	-2.88562	0.00388424	9.4	164	9.27334	8.5	161	8.27144	8.5	177	8.41695	3.1	83	3.17771	2.7	52	2.77807	3.2	60	3.24155	1718	432	1111	e-121	228/383 (59%)
comp58567_c0_seq1	NP_001122207.1	transcobalamin like precursor	-2.88635	0.0409614	4.8	18	4.75161	3	12	2.87814	5.4	24	5.32805	2.3	13	2.32357	1.5	6	1.49646	0.7	3	0.756656	368	46.6	109	4.00E-06	20/45 (44%)
comp85776_c0_seq1	NP_001139153.1	cyclin-dependent kinase inhibitor 3	-2.88984	0.00673915	6.7	69	6.5715	8.4	94	8.13403	8.1	100	8.00949	2.4	37	2.38595	2.4	27	2.42955	3.1	35	3.18488	1020	304	778	8.00E-83	147/190 (77%)
comp33542_c0_seq1	NP_571762.1	ATPase, Na+/K+ transporting, alpha 1a.2 polypeptide	-2.90853	2.11247e-15	149	493	146.459	185.4	668	180.305	145.4	575	143.656	52.9	266	53.5049	55.2	199	55.8557	54.2	194	55.0654	327	84	206	2.00E-17	43/85 (50%)
comp96281_c1_seq16	NP_001006005.1	deoxyuridine 5'-triphosphate nucleotidohydrolase, mitochondrial	-2.91079	0.0265807	5.5	77	5.37749	5.3	82	5.20313	4.6	77	4.52239	2	42	1.98601	1.2	19	1.25369	2	31	2.06852	1391	258	659	7.00E-69	125/165 (75%)
comp83554_c0_seq1	XP_686182.5	PREDICTED: aggrecan core protein	-2.9159	0.0249049	5.5	139	5.40553	4.4	121	4.27535	5.8	176	5.75606	1.7	66	1.73785	1.6	44	1.61668	2	55	2.0436	2498	938	2425	0	497/792 (62%)
Contig155	NP_944595.2	DNA replication licensing factor MCM4	-2.92096	7.33093e-05	15.9	449	15.6673	16.9	520	16.4859	16.2	545	15.9931	5.7	246	5.812	4.6	142	4.68146	6.2	189	6.30112	2784	1405	3638	0	718/842 (85%)
comp93278_c0_seq4	XP_003198992.1	PREDICTED: RIKEN cDNA 9130211I03-like isoform 2	-2.92434	0.0449714	4.6	49	4.4991	3.7	43	3.58725	4.2	54	4.16978	2.1	34	2.11375	0.9	11	0.954266	1.2	14	1.22819	1058	124	311	1.00E-28	78/166 (46%)
Contig5327	AAI42880.1	LOC795887 protein	-2.9255	0.0121129	11.7	141	11.5007	9.4	123	9.11532	20.5	295	20.2356	5.4	99	5.46743	4.4	58	4.4697	4.2	55	4.28623	1191	255	651	3.00E-65	128/291 (43%)
comp77682_c0_seq6	ACQ58957.1	Annexin A2	-2.9291	1.19041e-09	44.3	509	43.5266	36.9	462	35.8957	33.7	463	33.2972	11.7	205	11.8696	13.3	167	13.4928	13.6	169	13.8081	1136	285	730	2e-074	152/309 (49%)
Contig2581	XP_696012.3	PREDICTED: sperm-associated antigen 5	-2.93285	0.0268098	4.9	203	4.77603	5.2	238	5.08757	5.1	256	5.06524	1.7	108	1.72044	1.7	76	1.6894	1.7	75	1.68594	4129	944	2439	0	620/1431 (43%)
Contig5990	NP_001116443.1	myxovirus (influenza virus) resistance G	-2.94549	3.52144e-08	32.8	850	32.2296	29.9	844	29.0765	31	962	30.6761	11.1	437	11.2192	10.3	290	10.3892	9.9	277	10.0352	2562	734	1896	0	375/605 (61%)
comp82849_c0_seq1	AAH67585.1	Ddx5 protein	-2.94693	0.000787664	18.1	193	17.822	32.9	381	31.9659	21.5	273	21.2008	6.4	104	6.50245	6.4	74	6.45622	11.4	131	11.5579	1052	223	569	8.00E-56	108/113 (95%)
Contig2148	NP_001117804.1	VHSV-induced protein-3	-2.9531	0.0146963	7.3	23	7.20745	6.7	23	6.54854	8.5	32	8.43321	4	19	4.03136	3.5	12	3.55289	0	0	0	310	65.1	157	4e-009	34/70 (48%)
comp98695_c1_seq1	NP_001003834.1	DNA topoisomerase 2-alpha	-2.96701	0.000378304	13.2	699	12.9711	12.9	743	12.5271	12.5	790	12.3286	4.4	357	4.4855	4.2	243	4.26042	4.2	240	4.25519	5235	2090	5414	0	1065/1376 (77%)
comp72593_c0_seq1	NP_001002065.1	peptidyl-prolyl cis-trans isomerase D	-2.97243	0.00216092	10.2	122	10.0522	10.7	139	10.4059	7.8	111	7.69155	3.1	57	3.17995	3.8	49	3.81456	2.6	33	2.59792	1179	371	953	e-103	177/229 (77%)
comp93533_c0_seq1	NP_998231.1	hexokinase-2	-2.97678	0.000757734	11	197	10.8366	12.1	236	11.795	11.4	243	11.2414	4.4	120	4.46941	3.7	73	3.79398	3.3	63	3.31112	1766	993	2567	0	491/574 (85%)
comp83940_c0_seq1	XP_003440076.1	PREDICTED: olfactomedin-like protein 2B-like	-2.97863	0.0432697	4	64	3.9752	3.4	59	3.32961	5	94	4.91016	1.3	31	1.30372	1.4	24	1.40844	1.4	24	1.42429	1564	443	1139	e-121	202/301 (67%)
comp51453_c0_seq1	NP_705945.1	protein transport protein Sec61 subunit alpha-like 1	-2.98155	0.000431311	13	121	12.7765	11.9	121	11.6085	12.7	141	12.5209	5.4	76	5.43357	3.5	36	3.59151	3.5	35	3.53106	920	125	315	3.00E-29	63/63 (100%)
Contig159	XP_003199414.1	PREDICTED: LOW QUALITY PROTEIN: si:ch211-251d10.5	-2.98501	0.000279891	12.8	484	12.6188	12.7	520	12.318	14.5	655	14.3616	3.1	179	3.15987	4.9	203	5.00053	5.2	213	5.30593	3726	888	2295	0	602/1439 (41%)
comp97593_c1_seq1	NP_001079597.1	similar to protein regulator of cytokinesis 1-like	-2.98965	0.00434512	7.4	146	7.22517	8.4	181	8.13835	8.8	210	8.73985	2.5	76	2.54655	2.8	60	2.80539	2.8	60	2.83698	1963	494	1273	e-137	265/581 (45%)
comp89030_c0_seq1	NP_001002387.1	lymphokine-activated killer T-cell-originated protein kinase homolog	-2.99473	0.000563412	11.5	244	11.3033	12.1	280	11.7852	12.3	312	12.1552	3.8	122	3.82667	4.3	100	4.37687	3.7	85	3.76223	2097	549	1414	e-156	274/337 (81%)
comp101931_c4_seq26	NP_001070801.1	carbonic anhydrase XV c precursor	-2.99481	1.79861e-05	29.1	478	28.5929	31.7	568	30.8703	26.2	515	25.9075	3.8	96	3.88817	9.9	178	10.06	14.9	265	15.1455	1624	339	869	4.00E-93	175/288 (60%)
comp98083_c0_seq5	NP_957396.1	cAMP and cAMP-inhibited cGMP 3',5'-cyclic phosphodiesterase 10A	-2.99626	0.0441214	4.5	38	4.42092	2.9	27	2.85401	4.8	48	4.69634	2.2	28	2.20562	0.5	5	0.549599	1.3	12	1.33389	835	329	844	1.00E-90	161/187 (86%)
comp85803_c0_seq1	NP_998223.1	78 kDa glucose-regulated protein precursor	-3.00433	1.91592e-17	71.1	1609	69.8724	71.2	1754	69.2057	74.8	2025	73.9544	25.1	863	25.3749	22.3	550	22.5662	23.7	580	24.0651	2237	1135	2935	0	574/636 (90%)
Contig1035	XP_693954.5	PREDICTED: collagen alpha-2(IV) chain	-3.00578	1.78964e-05	18.5	579	18.1968	19	648	18.5035	17.8	666	17.6027	5.7	273	5.80929	5.4	185	5.49332	7	237	7.11663	3091	513	1320	e-145	263/514 (51%)
comp101484_c0_seq1	NP_955836.2	structural maintenance of chromosomes 2	-3.00585	0.000970171	10.9	425	10.7153	11	466	10.6749	10.8	505	10.7077	3.7	221	3.77271	2.9	123	2.93001	4.1	171	4.11929	3853	1969	5101	0	1018/1201 (84%)
comp94564_c0_seq2	XP_001337270.1	PREDICTED: coenzyme Q-binding protein COQ10 homolog A,	-3.02066	0.0316325	4.2	60	4.13085	5.1	80	5.00428	4.5	76	4.40039	1	22	1.02555	1.9	29	1.8864	1.6	25	1.64452	1411	302	774	3.00E-82	142/153 (92%)
comp77624_c0_seq1	XP_001343707.3	PREDICTED: cytotoxic T-lymphocyte protein 4	-3.02534	0.00609794	7.5	82	7.41695	6.1	72	5.91707	8.8	114	8.67172	1.9	32	1.95977	3.5	42	3.58928	1.9	22	1.90127	1074	164	416	8.00E-41	76/145 (52%)
comp99569_c0_seq3	NP_001107915.1	bloodthirsty-related gene family, member 18	-3.02711	0.0101506	5.9	24	5.84324	8	35	7.74236	5.8	28	5.73311	2.1	13	2.14304	2	9	2.07029	2.3	10	2.32623	399	143	360	4.00E-35	64/133 (48%)
comp81307_c1_seq1	NP_999856.1	prolyl 4-hydroxylase, alpha polypeptide I b precursor	-3.02947	0.0229172	5	78	4.88538	5.4	93	5.29236	5	93	4.89865	1.9	46	1.95077	1.6	28	1.65695	1.5	25	1.49607	1551	745	1923	0	360/442 (81%)
comp91829_c0_seq1	NP_956378.1	phosphomannomutase 2	-3.04036	4.94002e-05	15.9	203	15.6262	16.6	231	16.1559	16.3	249	16.1193	4.7	91	4.74288	5.7	79	5.74553	5.4	74	5.44249	1262	424	1091	e-119	207/250 (82%)
comp99810_c0_seq1	XP_693502.3	PREDICTED: complement C1q tumor necrosis factor-related protein 6	-3.04268	0.00914628	6.9	212	6.78791	6.2	207	6.02189	7	256	6.89333	2.2	101	2.1896	1.9	63	1.90584	2.4	79	2.41678	3034	313	801	6.00E-85	153/217 (70%)
comp56527_c0_seq1	NP_956007.1	calreticulin precursor	-3.04355	7.09069e-05	14.2	196	13.9183	16.2	244	15.7428	16.3	269	16.0646	4.9	103	4.95234	4.9	74	4.96487	5.3	79	5.36001	1368	582	1501	e-166	283/362 (78%)
comp33542_c1_seq1	NP_571764.1	ATPase, Na+/K+ transporting, alpha 1a.4 polypeptide	-3.05645	6.08662e-51	222.7	1775	218.82	234.1	2033	227.714	206.7	1970	204.242	69.6	844	70.4492	74.8	650	75.7094	69.2	597	70.3191	788	404	1037	e-113	200/248 (80%)
comp70969_c1_seq1	NP_001038456.1	condensin-2 complex subunit H2	-3.06574	0.000476345	11.8	100	11.6201	12	111	11.7191	12	121	11.8245	3.4	44	3.46183	4.9	45	4.94048	3.2	29	3.21971	836	267	683	6.00E-72	138/197 (70%)
Contig6380	XP_003197826.1	PREDICTED: CMRF35-like molecule 9-like	-3.07002	0.0324141	4.9	14	4.77198	4.1	13	4.02603	4.4	15	4.29983	1.1	5	1.15394	1.9	6	1.93228	1.3	4	1.30269	285	60.8	146	2.00E-10	32/70 (45%)
comp102157_c1_seq5	XP_002660417.1	PREDICTED: interferon-induced protein 44	-3.07381	3.76489e-06	49.6	746	48.7353	36.7	602	35.7325	45.2	812	44.6118	9.6	220	9.73131	8.4	138	8.51786	24.1	392	24.4681	1487	236	601	4.00E-62	121/265 (45%)
comp79067_c0_seq2	ACI68163.1	Mitochondrial 2-oxoglutarate/malate carrier protein	-3.07559	0.000715182	8.2	65	8.01314	10.6	92	10.3048	14.6	139	14.411	2.7	33	2.75453	3.6	31	3.61076	4.4	38	4.47592	788	218	555	2e-054	108/173 (62%)
comp83275_c0_seq1	NP_001076292.1	cell division cycle-associated protein 2	-3.07616	0.000398902	12.4	199	12.1966	11.7	204	11.36	12.5	240	12.3705	4.6	111	4.60631	3	52	3.01118	4.1	72	4.21627	1585	50.1	118	5.00E-06	21/32 (65%)
comp53920_c0_seq1	NP_997777.1	probable ATP-dependent RNA helicase DDX5	-3.07961	4.08011e-26	104.1	1412	102.287	103.9	1536	101.098	117.7	1909	116.301	36.6	755	37.0321	36.6	541	37.0281	30.9	454	31.4233	1341	631	1627	0	307/351 (87%)
comp88200_c1_seq2	XP_002665783.1	PREDICTED: ribonucleoside-diphosphate reductase subunit M2-like	-3.09613	5.66481e-10	39.1	784	38.4457	37.6	820	36.5349	34.7	832	34.3118	11.9	362	12.0194	11.9	260	12.0462	11.6	252	11.807	1981	706	1823	0	345/386 (89%)
comp93863_c1_seq1	XP_002737205.1	PREDICTED: Antigen KI-67-like	-3.1011	2.54286e-06	21.1	598	20.725	21.2	656	20.6566	21.7	737	21.4807	7.3	313	7.34482	5.7	177	5.79579	7.3	225	7.45048	2803	101	251	2.00E-18	128/513 (24%)
comp99111_c2_seq1	XP_696696.4	PREDICTED: la-related protein 4-like	-3.10645	0.0412958	3.6	75	3.51801	3.5	80	3.40948	4.9	122	4.81265	1.8	57	1.81032	1.1	24	1.06364	0.9	21	0.941161	2071	168	426	1.00E-41	147/389 (37%)
comp99992_c0_seq12	NP_001012371.1	hypoxia-inducible factor 1, alpha subunit, like 2	-3.11257	0.00250193	8.9	122	8.72722	8.5	127	8.25434	8.9	146	8.7833	4.4	91	4.40759	1.7	25	1.68967	2.2	33	2.25548	1358	67.8	164	2.00E-11	59/187 (31%)
comp71777_c0_seq1	XP_709181.1	PREDICTED: centromere protein W-like isoform 2	-3.11913	0.000242275	16.3	165	15.9968	11.3	125	11.0108	11.1	135	11.007	4.1	63	4.13554	3	33	3.0228	5.1	56	5.18735	1002	63.5	153	2.00E-10	33/57 (57%)
comp99409_c1_seq3	NP_001074166.1	pallidin	-3.12709	0.00869337	7.8	30	7.62911	5	21	4.85215	6.9	32	6.84371	2.4	14	2.4106	2.1	9	2.16243	1.7	7	1.70082	382	101	252	1.00E-22	48/55 (87%)
comp97523_c0_seq2	NP_001002683.1	dipeptidyl peptidase 3	-3.13261	2.45446e-07	26.4	827	25.9825	24.1	820	23.4074	25.6	959	25.3387	8.5	406	8.63667	7.3	249	7.39133	8.1	274	8.225	3092	1218	3151	0	602/726 (82%)
comp79314_c0_seq2	NP_001013311.1	chromatin accessibility complex protein 1	-3.13345	0.0420377	3	43	2.93961	4.4	69	4.28581	4.4	76	4.36943	1.8	40	1.85151	0.7	11	0.710495	1.2	18	1.17572	1421	50.1	118	4.00E-06	26/56 (46%)
comp85130_c0_seq1	NP_848523.2	DNA replication licensing factor MCM5	-3.14159	0.000100116	14.7	405	14.4326	14.1	425	13.7607	14.3	470	14.0856	4.1	172	4.15014	4.1	124	4.17502	5.3	159	5.41372	2726	1388	3592	0	696/736 (94%)
comp94789_c0_seq3	NP_001171883.1	collagen alpha-1(XI) chain	-3.14179	0.000913508	11.4	669	11.2458	9.4	601	9.1791	10.5	737	10.4188	3.6	317	3.608	2.8	180	2.85879	3.4	215	3.45311	5779	853	2204	0	467/926 (50%)
comp91000_c0_seq4	NP_001018587.1	G/T mismatch-specific thymine DNA glycosylase	-3.14258	0.0166943	7.5	189	7.34115	3.8	105	3.70556	5	150	4.89985	2	76	1.99876	1.2	33	1.21105	1.9	51	1.8927	2501	536	1381	e-152	283/438 (64%)
comp97763_c2_seq1	XP_003200296.1	PREDICTED: ATPase family AAA domain-containing protein 2	-3.15147	0.0243187	4.1	187	3.9969	5.6	278	5.3987	4.7	261	4.6915	1.2	81	1.17222	2	102	2.05982	1.3	64	1.30699	4545	1597	4134	0	864/1373 (62%)
comp95315_c0_seq5	XP_002158040.1	PREDICTED: similar to ubiquitin	-3.15478	0.0257119	3.2	51	3.15966	5.7	99	5.57272	5.2	98	5.10605	1.4	33	1.38429	1.7	29	1.69752	1.3	23	1.36147	1568	127	319	1e-026	81/196 (41%)
comp98879_c0_seq1	NP_001007457.1	borealin	-3.17642	0.000663369	10.6	153	10.3937	11.9	188	11.6038	10.1	175	9.99786	3.1	68	3.12775	3.7	58	3.72267	3.3	51	3.31024	1430	325	832	6.00E-89	172/257 (66%)
comp93142_c0_seq1	XP_001232834.1	PREDICTED: cell division cycle-associated protein 3	-3.18141	0.000473796	10.5	70	10.2876	13.3	97	12.9524	10.5	84	10.382	3.8	39	3.88081	2.9	21	2.91595	3.9	28	3.93171	661	77.4	189	4e-012	53/118 (44%)
comp92224_c0_seq1	NP_001038806.1	lambda-crystallin homolog	-3.18858	0.00390845	7.4	102	7.26976	7.5	112	7.25271	8.4	139	8.33151	1.9	40	1.9303	3.2	48	3.23227	2.1	31	2.11101	1363	459	1182	e-129	230/305 (75%)
comp90433_c1_seq1	NP_001070097.1	mesencephalic astrocyte-derived neurotrophic factor precursor	-3.19632	6.47545e-08	27	534	26.5752	24.9	535	24.1909	29.6	699	29.2551	8.2	245	8.25555	8.4	180	8.4636	8.5	181	8.60644	1952	264	675	2.00E-70	128/180 (71%)
comp88742_c0_seq5	NP_001038810.1	methyltransferase-like protein 21D	-3.21252	0.0345289	3.4	53	3.36952	4.6	78	4.50557	4.4	81	4.33078	0.9	20	0.860927	1.2	21	1.26142	1.7	29	1.76157	1528	281	718	1.00E-75	142/215 (66%)
comp98114_c0_seq1	NP_001003471.1	peptidyl-prolyl cis-trans isomerase FKBP14 precursor	-3.22208	0.00207309	7.7	88	7.61235	8.2	101	7.93816	10.3	140	10.1848	3.3	57	3.33853	2.3	29	2.37018	2.4	29	2.39686	1123	390	1002	e-109	179/211 (84%)
comp55094_c0_seq1	NP_001088380.1	sororin-B	-3.23153	0.0311544	4.4	68	4.32599	4	68	3.9305	4.4	81	4.33362	1.1	25	1.07686	1.4	24	1.44256	1.4	24	1.4588	1527	95.9	237	4e-017	88/266 (33%)
comp85305_c0_seq1	XP_694311.5	PREDICTED: transcription factor E2F8	-3.24575	0.0228993	4.7	148	4.60663	5.1	174	4.92078	4.4	166	4.34529	1.8	86	1.81244	1.1	37	1.0881	1.4	47	1.39775	3121	828	2138	0	503/940 (53%)
comp98138_c0_seq2	XP_003457122.1	PREDICTED: tubulin alpha-1 chain-like, partial	-3.25079	2.39818e-14	83.9	281	82.4696	74	270	71.997	62.7	251	61.9513	19	97	19.2754	24.6	90	24.9561	23.2	84	23.5546	331	137	344	9.00E-31	65/65 (100%)
Contig1794	NP_571006.2	zinc transporter Slc39a7 precursor	-3.25775	0.0393775	5.2	206	5.06112	3.4	150	3.34837	3	143	2.95464	1.2	76	1.26426	0.8	36	0.835658	1.5	63	1.47887	3954	425	1092	e-118	231/343 (67%)
comp100241_c0_seq2	NP_001017639.1	deoxycytidylate deaminase	-3.26204	0.0317115	3.9	87	3.85562	5.2	126	5.07351	3.5	93	3.46615	0.9	32	0.960216	1.2	28	1.17241	1.7	42	1.77842	2192	301	770	2.00E-81	140/173 (80%)
comp101676_c0_seq15	XP_003441728.1	PREDICTED: ATP-sensitive inward rectifier potassium channel 1-like	-3.27108	0.000187457	14.5	240	14.2249	9.7	175	9.42405	13.7	272	13.558	4.7	119	4.7756	3.5	63	3.52796	3.2	57	3.22791	1639	438	1126	e-120	214/365 (58%)
comp97224_c0_seq3	NP_956817.1	cysteine-rich with EGF-like domain protein 2 precursor	-3.27384	0.00390926	5.5	112	5.44823	8	175	7.73461	9.1	219	8.95923	1.8	55	1.81152	2.5	55	2.52783	2.5	55	2.55629	1997	496	1277	e-140	219/363 (60%)
comp95734_c1_seq3	NP_998496.1	DCN1-like protein 5	-3.27417	0.00260323	7.6	101	7.44426	7.2	104	6.9646	9.8	156	9.66972	1.9	39	1.9463	2.3	34	2.3677	3.2	46	3.23942	1318	437	1125	e-123	205/232 (88%)
comp102117_c4_seq2	NP_001018623.1	interleukin 17a/f1 precursor	-3.27469	0.0108963	6.2	53	6.05009	5.1	48	4.9784	6.3	65	6.24006	1.4	18	1.39124	3	28	3.01989	0.9	8	0.87254	851	124	310	1.00E-28	60/117 (51%)
Contig72	NP_001037803.2	RAD51-associated protein 1	-3.27499	0.021735	5.2	73	5.06175	4.3	66	4.158	4.8	82	4.78168	1	21	0.985918	1.5	23	1.50679	1.8	28	1.855	1401	159	402	5.00E-39	125/388 (32%)
comp95370_c0_seq3	NP_001096146.2	anillin, actin binding protein-like	-3.27717	0.00161614	10.5	527	10.2925	9.5	519	9.20958	7	422	6.93125	2.8	217	2.86955	2.4	134	2.47264	2.9	158	2.94833	4974	1310	3390	0	716/1178 (60%)
comp85735_c0_seq1	NP_001002335.1	importin subunit alpha-2	-3.29526	1.09496e-07	24.5	437	24.0657	23.8	462	23.1165	27.7	591	27.3712	7.3	199	7.42018	7	136	7.07625	8.4	163	8.57658	1764	884	2285	0	445/524 (84%)
comp33700_c0_seq1	NP_001076375.2	chemokine CCL-C5a precursor	-3.29734	2.63532e-21	82.3	412	80.8552	81.4	444	79.1692	78.3	469	77.4056	26.8	204	27.1072	24	131	24.2901	21.4	116	21.7509	495	78.6	192	2.00E-15	44/93 (47%)
comp74849_c0_seq1	NP_001012499.1	anterior gradient protein 2 homolog precursor	-3.325	4.71081e-14	210.4	1790	206.763	169.3	1569	164.667	229.8	2337	227.022	54.7	708	55.3729	62.9	584	63.7352	62.9	579	63.901	841	279	713	2.00E-75	138/173 (79%)
Contig1787	NP_001032756.2	cytoskeleton-associated protein 5	-3.32519	0.00830422	6.8	413	6.66453	5.9	391	5.73269	5.9	427	5.79477	2.2	205	2.23984	1.5	98	1.49414	1.8	118	1.81933	6020	1463	3788	0	759/1067 (71%)
comp74188_c0_seq1	XP_001341582.2	PREDICTED: glutamate	-3.33834	0.00013659	12.1	234	11.9201	14.8	312	14.4405	11.8	273	11.6954	3.4	101	3.48362	2.9	61	2.9359	5.1	106	5.15917	1907	352	902	7.00E-97	185/317 (58%)
comp58548_c0_seq2	NP_001032780.1	ubiquitin-conjugating enzyme E2 C	-3.34994	7.71542e-07	21.5	165	21.1461	22	184	21.4253	21.2	194	20.9092	6.3	73	6.33451	5.6	47	5.69103	7.1	59	7.2245	758	318	815	3.00E-87	155/172 (90%)
comp93948_c0_seq1	NP_001034915.2	protein canopy homolog 2 precursor	-3.35473	0.00721045	6.7	80	6.56378	6.6	86	6.41099	5.8	83	5.72705	2	37	2.05546	1.8	24	1.86047	1.8	23	1.80302	1184	273	698	2.00E-73	130/184 (70%)
comp100095_c0_seq2	NP_001133614.1	EH domain-containing protein 3	-3.35651	0.000462544	10.3	217	10.1299	10.9	249	10.561	11.2	281	11.0316	2.9	94	2.97109	3	69	3.04326	3.6	81	3.61275	2081	687	1773	0	348/450 (77%)
comp92554_c0_seq1	NP_997732.1	DNA replication licensing factor MCM3	-3.36249	0.000516257	10.4	301	10.1918	10.9	344	10.5829	10.5	364	10.3652	3.5	155	3.55354	2.5	80	2.5593	3.3	104	3.36456	2869	1291	3341	0	665/815 (81%)
comp91982_c0_seq1	AAT52141.1	CC chemokine SCYA107	-3.3661	0.0448426	3.4	27	3.31173	3.4	30	3.34329	3.8	36	3.71349	0.9	11	0.913539	1	9	1.04299	1.2	10	1.17192	792	87.8	216	4e-015	39/44 (88%)
Contig1135	NP_775368.1	kinesin-like protein KIF11	-3.36679	0.00145253	8.9	346	8.69646	8.8	373	8.518	9	421	8.89892	2.8	169	2.87605	2.1	91	2.161	2.9	123	2.9538	3865	1293	3347	0	658/952 (69%)
comp100628_c0_seq2	NP_001243134.1	condensin complex subunit 3	-3.3837	0.0174862	4.8	141	4.69246	5.4	174	5.26131	4.6	161	4.50606	1.6	74	1.66747	1.1	37	1.1634	1.6	50	1.58987	2919	1160	3000	0	613/913 (67%)
comp98146_c0_seq8	NP_001038376.1	pro-neuregulin-1, membrane-bound isoform	-3.38857	0.0173531	5.5	174	5.36094	4.1	143	4.00304	5.2	197	5.10443	1.6	77	1.6063	1.7	60	1.74659	1	36	1.05975	3153	445	1145	e-125	272/588 (46%)
comp118134_c0_seq1	NP_956422.1	endothelial lipase precursor	-3.39893	8.27199e-06	16.3	300	16.0392	16.8	337	16.3702	18.7	411	18.4796	5.4	150	5.42995	5.3	107	5.40495	4.3	85	4.34199	1817	683	1763	0	322/497 (64%)
comp85071_c0_seq1	XP_699016.3	PREDICTED: si:dkey-5n18.1	-3.40951	1.15465e-09	31.6	291	31.0306	33.4	335	32.4567	31.3	345	30.9389	9.3	130	9.38609	10.8	109	10.9817	7.7	77	7.84508	911	174	441	8.00E-44	101/217 (46%)
comp101540_c1_seq11	XP_001333959.3	PREDICTED: deleted in malignant brain tumors 1 protein-like	-3.41279	0.000193157	11.8	244	11.642	13.5	302	13.092	10.8	265	10.6334	3.3	102	3.2952	2.5	57	2.56957	4.6	102	4.64994	2036	158	400	1.00E-38	103/352 (29%)
comp77766_c1_seq1	XP_003315847.1	PREDICTED: tubulin beta-6 chain isoform 2	-3.41653	7.52565e-05	14.3	36	14.0449	16.4	45	15.9511	10	30	9.84298	5.5	21	5.54727	3.3	9	3.31746	2.9	8	2.98205	249	171	433	4e-041	82/82 (100%)
comp88864_c0_seq1	NP_001076318.1	DNA replication licensing factor MCM6	-3.41799	5.24642e-05	13.9	449	13.7076	14.6	511	14.1742	13.9	536	13.7616	4.2	207	4.27888	3.2	112	3.23058	4.8	167	4.87126	3182	1461	3782	0	736/830 (88%)
comp87176_c0_seq3	XP_697365.2	PREDICTED: docking protein 4-like	-3.43644	0.0372112	3.1	52	3.00326	5	92	4.8277	3.1	63	3.05999	1.4	37	1.44689	0.6	11	0.600246	1.2	23	1.26919	1682	583	1504	e-167	285/323 (88%)
Contig205	XP_003200080.1	PREDICTED: l-amino-acid oxidase	-3.44909	0.0227978	4.8	96	4.71716	3.5	77	3.43766	5	120	4.95883	0.9	27	0.89829	1.5	32	1.48561	1.4	31	1.45539	1977	619	1597	e-177	310/483 (64%)
comp100129_c0_seq1	XP_696046.1	PREDICTED: c-X-C motif chemokine 11-like	-3.45592	1.61946e-14	47.7	142	46.9199	56.2	182	54.639	47.2	168	46.6839	16.1	73	16.3318	13.9	45	14.0484	13	42	13.2595	294	53.9	128	2.00E-08	25/58 (43%)
comp73025_c0_seq1	NP_955874.1	hyaluronan mediated motility receptor	-3.45913	0.0177456	4.2	56	4.16863	5.6	81	5.47839	4.6	73	4.57001	1.1	22	1.10885	1.9	28	1.96929	1.1	16	1.13798	1305	202	515	2.00E-49	103/146 (70%)
comp89677_c1_seq1	XP_003201004.1	PREDICTED: e3 ubiquitin-protein ligase UHRF1-like	-3.46303	0.0137945	5	135	4.90442	5.2	152	5.01719	5.3	173	5.28554	1.8	76	1.86944	1	30	1.02973	1.6	48	1.66611	2674	1288	3333	0	629/783 (80%)
comp93866_c0_seq3	NP_861431.1	annexin A11b	-3.4893	4.92953e-07	41.8	691	41.0811	29.2	526	28.4127	35.4	700	34.9986	7.2	181	7.28595	6	109	6.12262	16.8	300	17.041	1634	540	1391	e-153	270/319 (84%)
comp94936_c0_seq1	XP_695384.3	PREDICTED: mitotic checkpoint serine/threonine-protein kinase BUB1	-3.49139	0.0131076	4.9	95	4.78418	5.1	108	4.94163	5.6	131	5.5481	1.2	36	1.22752	1.6	35	1.66532	1.6	33	1.58784	1929	568	1465	e-162	284/426 (66%)
comp97412_c0_seq1	NP_956697.1	transmembrane emp24 domain-containing protein 5 precursor	-3.49316	0.0289901	4.7	129	4.63789	4.7	140	4.57321	2.7	89	2.69097	1.5	61	1.48492	0.6	18	0.611434	1.3	38	1.30534	2702	330	847	2.00E-90	167/220 (75%)
comp86069_c0_seq2	XP_002664493.1	PREDICTED: cystine/glutamate transporter-like	-3.52749	0.00877947	4.6	80	4.53944	5.1	97	5.00088	7.5	156	7.44433	1.7	46	1.76731	1.3	25	1.34029	1.8	33	1.7891	1712	747	1928	0	366/462 (79%)
comp97299_c1_seq1	NP_001017835.1	guanosine-3',5'-bis(diphosphate) 3'-pyrophosphohydrolase MESH1	-3.53555	0.0140405	6.3	52	6.19814	4.2	38	4.11533	4.6	45	4.51086	1.2	15	1.21058	0.8	7	0.788321	2.2	20	2.2777	815	257	656	8.00E-69	128/177 (72%)
comp91908_c0_seq2	XP_689092.5	PREDICTED: solute carrier family 2, facilitated glucose transporter	-3.54196	0.00487336	6.9	144	6.73831	6.3	145	6.1648	6.6	166	6.53259	1.9	62	1.96437	1.7	40	1.76846	1.9	44	1.96721	2076	456	1174	e-128	259/492 (52%)
comp101161_c0_seq1	XP_001332864.2	PREDICTED: vitelline membrane outer layer protein 1 homolog	-3.5454	0.00614833	218.4	2125	214.585	131.4	1393	127.807	288.4	3355	284.92	27.2	402	27.4859	121.9	1294	123.459	28.8	303	29.2343	962	169	428	3.00E-42	91/208 (43%)
comp84499_c0_seq1	ACO09042.1	Androgen-induced protein 1	-3.54735	0.0441382	3.4	42	3.37194	3.1	42	3.06367	3.6	53	3.57845	0.9	17	0.924109	0.5	7	0.530976	1.4	18	1.38074	1210	311	797	4e-082	144/228 (63%)
comp101665_c0_seq17	ABA54955.1	CC chemokine SCYA108	-3.57422	0.0253859	5.2	13	5.15458	5.2	14	5.0436	2	6	2.00074	1.9	7	1.87928	0.4	1	0.374625	1.1	3	1.13653	245	107	267	8.00E-22	48/56 (85%)
comp72920_c0_seq1	NP_999972.1	fatty acid-binding protein, brain	-3.57495	0.0114395	10.1	61	9.90933	4.6	30	4.42791	12.9	93	12.7053	2.1	19	2.08984	1.7	11	1.68832	3.8	25	3.88029	598	129	325	1.00E-30	62/130 (47%)
comp94416_c0_seq2	NP_955925.1	rac GTPase-activating protein 1	-3.58084	0.00664823	6.5	163	6.42111	5.7	156	5.58354	6	180	5.96327	1.9	73	1.94711	1.6	43	1.60043	1.5	41	1.54318	2466	1026	2653	0	518/654 (79%)
comp97026_c0_seq1	NP_001004494.1	protein regulator of cytokinesis 1a	-3.5972	0.0494873	4.1	88	4.03239	2.8	66	2.74781	2.6	66	2.54339	0.3	10	0.310259	0.7	17	0.735996	1.6	36	1.57613	2120	801	2069	0	396/577 (68%)
comp88594_c0_seq2	NP_001018451.1	haloacid dehalogenase-like hydrolase domain-containing protein 1A	-3.60178	0.022432	3.8	59	3.72659	4.2	72	4.13194	4.8	90	4.78069	1.1	27	1.15469	1.4	24	1.43225	1	17	1.02593	1538	374	959	e-103	181/213 (84%)
comp90838_c0_seq1	ACI67463.1	C-X-C motif chemokine 10 precursor	-3.60688	7.09803e-17	87	1519	85.4934	66.6	1267	64.7909	82.8	1728	81.7914	20.7	551	20.9976	20.7	394	20.9516	23.1	437	23.4999	1726	69.3	168	5e-009	34/87 (39%)
comp77766_c0_seq2	AAA30100.1	beta-tubulin	-3.60776	0.000224904	11.9	47	11.6474	11.6	50	11.258	9.9	47	9.79528	3.3	20	3.35586	2.1	9	2.10726	3.7	16	3.78843	392	120	302	7e-026	58/59 (98%)
comp91571_c0_seq1	NP_001187492.1	GTP-binding protein sar1b	-3.60794	0.00103742	12.1	305	11.8896	6.9	189	6.6941	7.4	222	7.27796	2.6	100	2.63944	2.7	75	2.76233	1.9	52	1.93678	2492	399	1026	e-108	198/198 (100%)
comp93442_c1_seq2	NP_001119851.1	long-chain-fatty-acid--CoA ligase ACSBG2	-3.61339	0.0143251	4.2	99	4.15791	6	153	5.8384	4.5	126	4.45041	1.8	65	1.84841	1.5	39	1.54757	0.7	18	0.722307	2313	1134	2932	0	564/753 (74%)
comp80016_c0_seq1	NP_571588.1	G2/mitotic-specific cyclin-B1	-3.62756	1.9889e-07	21	319	20.6318	23.7	393	23.0941	21.3	387	21.0497	5.8	133	5.82427	5.7	94	5.74408	6.4	106	6.55029	1502	619	1596	e-177	318/402 (79%)
comp98695_c2_seq1	CAP09241.1	topoisomerase (DNA) II alpha	-3.63008	2.03038e-05	16.8	151	16.5561	14.7	144	14.3452	12.8	137	12.6326	4.8	65	4.82547	3.9	38	3.93652	3.3	32	3.35229	886	65.1	157	4.00E-08	64/210 (30%)
comp72518_c0_seq5	XP_003439011.1	PREDICTED: collagen alpha-1(II) chain-like isoform 2	-3.64076	0.00250346	6.6	68	6.51458	7.2	80	6.96354	8.4	103	8.29859	2.8	44	2.85413	2.3	26	2.35341	0.9	10	0.915349	1014	209	532	1.00E-51	119/265 (44%)
comp55179_c0_seq1	XP_002662541.1	PREDICTED: serine protease 27	-3.64714	5.18462e-14	139.3	1281	136.899	113.7	1139	110.596	151.3	1663	149.463	28.7	402	29.0885	49	491	49.577	31.5	314	32.062	909	354	908	3e-095	161/252 (63%)
comp84790_c1_seq1	XP_002664258.2	PREDICTED: lysyl oxidase homolog 4	-3.66463	0.00391093	7.4	312	7.24054	5.6	259	5.46108	7.1	360	7.026	1.4	91	1.42989	1.6	72	1.57869	2.4	109	2.41686	4186	1362	3526	0	636/804 (79%)
comp89292_c0_seq3	NP_001003863.1	kinetochore protein NDC80 homolog	-3.67481	0.00830824	7.4	178	7.24712	5.1	133	4.91994	4.3	124	4.24577	1.2	44	1.21295	1.8	47	1.80796	1.5	39	1.51712	2386	862	2228	0	426/634 (67%)
comp85157_c0_seq1	NP_001017739.1	mitotic spindle assembly checkpoint protein MAD2A	-3.6847	0.00010158	11.1	96	10.9202	12.4	117	12.0922	12.8	132	12.6276	2.8	37	2.84973	3.6	34	3.65413	3.3	31	3.36921	854	380	976	e-106	190/202 (94%)
comp96163_c2_seq2	NP_694481.1	cyclin-A2	-3.70579	0.0013677	8.5	183	8.39742	8.4	195	8.13003	7.6	194	7.48662	2.8	92	2.85842	2	46	1.99434	1.7	40	1.75374	2117	625	1611	e-179	318/411 (77%)
comp95313_c0_seq1	AER98256.1	family with sequence similarity 111, member B	-3.70652	0.000353058	11	108	10.8272	9.3	99	9.01757	10.2	120	10.1172	1.8	27	1.83274	2.2	24	2.27326	4.1	43	4.11879	969	74.7	182	5e-011	50/167 (29%)
Contig2837	NP_956624.1	condensin-2 complex subunit D3	-3.72544	0.0218328	3.8	148	3.72855	4.2	180	4.12016	4.5	209	4.42807	1.2	74	1.26228	0.8	35	0.833093	1.3	55	1.32389	3856	1614	4179	0	839/1240 (67%)
comp93637_c0_seq5	NP_001035389.1	UDP-glucose 4-epimerase	-3.73371	8.91643e-05	9.4	157	9.22662	12.2	223	11.9072	14.8	296	14.6293	3.5	89	3.54142	3.7	68	3.77571	2.4	44	2.47061	1653	651	1680	0	310/348 (89%)
comp106349_c0_seq1	NP_001004506.1	peptidyl-prolyl cis-trans isomerase FKBP7 precursor	-3.7407	1.49881e-14	44.3	388	43.5241	44	420	42.8065	51.6	540	50.9426	13.6	181	13.7474	11.1	106	11.2344	12.1	115	12.3255	866	324	831	4.00E-89	148/208 (71%)
comp82150_c0_seq2	NP_001002075.1	G1/S-specific cyclin-E2	-3.77829	0.039104	4.4	64	4.30555	3.3	53	3.23957	2.3	40	2.26307	0.8	17	0.774357	0.4	6	0.38137	1.4	22	1.4141	1444	390	1001	e-108	208/391 (53%)
comp97545_c0_seq1	NP_955825.1	glycine amidinotransferase, mitochondrial	-3.78422	0.000385867	23.5	678	23.0534	30.1	947	29.2562	14.5	500	14.2976	5.6	244	5.61745	6.5	205	6.58576	5.6	174	5.6528	2857	760	1963	0	356/421 (84%)
Contig2172	XP_003200138.1	PREDICTED: nuclear mitotic apparatus protein 1	-3.79096	0.0049172	6.1	182	6.02802	6.1	198	5.95842	6.3	222	6.18366	1.6	74	1.65951	1.2	39	1.22044	2	63	1.99367	2933	269	687	1.00E-71	158/309 (51%)
comp99683_c2_seq3	NP_001121727.1	methylenetetrahydrofolate reductase	-3.79194	3.33539e-07	22.2	670	21.8338	18.4	605	17.9131	20.3	732	20.0611	6.8	311	6.86212	5.7	188	5.7884	3.3	108	3.36269	2981	1150	2974	0	542/610 (88%)
comp85588_c0_seq1	NP_956826.1	dexamethasone-induced Ras-related protein 1	-3.79611	0.00766519	5.9	77	5.83015	4.8	68	4.678	5.9	92	5.85822	2.1	41	2.10192	1.3	18	1.28768	0.9	13	0.940463	1283	471	1213	e-133	230/265 (86%)
comp56906_c0_seq2	NP_001071194.2	spermatogenesis-associated serine-rich protein 2	-3.81017	0.00811848	5.2	98	5.12109	5.2	107	5.08022	5.9	133	5.8449	2.5	72	2.54749	0.6	12	0.592467	1.1	22	1.09842	1859	441	1135	e-124	261/479 (54%)
comp33327_c0_seq2	NP_775346.1	protein MAK16 homolog	-3.81163	0.00521127	5.6	30	5.53002	7.9	46	7.70416	4.7	30	4.65067	0.7	6	0.748859	1.7	10	1.74161	2.3	13	2.28959	527	66.2	160	1.00E-11	30/38 (78%)
comp87009_c0_seq1	NP_956487.1	serine/threonine-protein kinase Chk1	-3.81588	0.0411742	3.2	20	3.19028	3.6	24	3.47834	2.9	21	2.81713	1	9	0.972042	0.9	6	0.904267	0.6	4	0.609632	609	142	358	2.00E-34	78/138 (56%)
comp98787_c0_seq2	NP_001119903.1	cytoskeleton-associated protein 2-like	-3.82748	0.0301442	3.6	84	3.56647	3.7	93	3.58761	3.6	99	3.53496	1.2	41	1.17866	0.8	21	0.842415	0.8	19	0.770766	2288	451	1161	e-127	313/779 (40%)
comp138229_c0_seq1	NP_919378.1	baculoviral IAP repeat-containing protein 5	-3.8311	0.000461742	11.2	81	10.9897	7.4	58	7.14979	9.8	85	9.69864	2.3	25	2.29661	2.8	22	2.82015	2.2	17	2.20374	716	255	651	2.00E-68	119/142 (83%)
comp92756_c0_seq5	NP_001139933.1	CH055 protein	-3.85542	0.0120992	4.7	50	4.6259	4.8	55	4.6233	5	63	4.90181	1.2	20	1.25285	1	12	1.04895	1.5	17	1.50274	1050	264	675	4e-068	127/183 (69%)
comp100416_c0_seq14	NP_957457.2	asparagine synthetase	-3.85652	5.15581e-06	14.7	291	14.4524	14.3	308	13.8983	18.8	444	18.5447	4.3	130	4.37154	3.7	80	3.75391	4.2	91	4.31815	1956	850	2196	0	415/493 (84%)
comp89955_c0_seq2	XP_689248.3	PREDICTED: vesicle transport protein SEC20 isoform 1	-3.85831	0.0392263	3.3	37	3.28549	3.9	47	3.79192	2.6	35	2.6137	0.7	11	0.661356	1.1	13	1.09066	0.7	8	0.678731	1094	337	865	7.00E-93	175/227 (77%)
comp89694_c0_seq1	NP_957329.1	potassium inwardly-rectifying channel, subfamily J, member 1	-3.86124	0.000866066	8.8	160	8.63022	7.3	144	7.05711	9.4	205	9.29919	2.8	77	2.81214	2.5	50	2.54811	1.2	23	1.18533	1801	487	1254	e-137	226/365 (61%)
comp82549_c1_seq1	NP_001018337.1	glutathione peroxidase 7 precursor	-3.87649	0.00542845	6.3	41	6.22328	4.4	31	4.27524	7	54	6.89316	1.4	14	1.43882	2	14	2.00775	1.1	8	1.16021	640	315	808	1.00E-86	150/169 (88%)
comp111617_c0_seq1	NP_997729.1	cell division control protein 2 homolog	-3.88482	3.22571e-08	24.1	415	23.7145	21.7	406	21.0793	24.1	495	23.7882	6.5	171	6.61617	5	94	5.07506	6.2	116	6.33336	1700	578	1491	e-165	285/301 (94%)
comp90541_c0_seq1	NP_778207.1	dual specificity protein kinase Ttk	-3.89049	0.0415058	4	88	3.95955	3	72	2.94346	2.5	64	2.42177	0.9	30	0.913962	0.6	15	0.637678	0.9	21	0.9028	2159	635	1638	0	362/678 (53%)
comp94579_c0_seq2	NP_001154942.1	kinesin family member 20A	-3.89719	0.00199198	8.4	335	8.30184	6.6	287	6.46211	6.8	321	6.68996	2	121	2.03029	1.3	55	1.28777	2.2	94	2.2257	3920	1020	2638	0	558/908 (61%)
comp81639_c0_seq1	NP_001083026.1	putative ferric-chelate reductase 1 precursor	-3.90363	3.99434e-06	62.1	981	61.0495	37	637	36.0176	58.6	1106	57.8838	9.6	231	9.73349	19.3	332	19.5208	10.9	187	11.1189	1561	85.1	209	1.00E-16	51/151 (33%)
comp98560_c0_seq1	XP_001920005.3	PREDICTED: collagen alpha-1(II) chain-like	-3.91753	0.00188882	8.2	433	8.03195	5.7	327	5.51117	8	505	7.87796	1.9	155	1.94674	1.3	74	1.29692	2.3	130	2.30402	5237	1081	2796	0	621/1470 (42%)
Contig5909	NP_001073509.2	polycystic kidney and hepatic disease 1 (autosomal recessive)-like 1	-3.91893	3.8874e-20	65.1	8704	63.9641	62.5	9103	60.7805	64.1	10248	63.3352	18.8	3817	18.9925	12.4	1806	12.5395	16.9	2445	17.1674	13219	5487	14235	0	2712/4239 (63%)
comp81570_c0_seq1	NP_001004603.1	argininosuccinate synthase	-3.94002	2.28974e-12	214.6	3224	210.904	175.3	2869	170.523	250.6	4500	247.566	51.5	1176	52.0883	59.5	975	60.2616	49.1	799	49.9396	1485	736	1901	0	351/411 (85%)
comp97948_c0_seq1	XP_696268.3	PREDICTED: hyaluronidase-2-like	-3.96333	0.0060801	5.2	149	5.06454	5.1	162	5.00301	6.6	228	6.51745	1.3	58	1.33483	1.6	50	1.60572	1.3	42	1.36399	2858	628	1620	e-180	297/435 (68%)
comp98105_c2_seq9	XP_003199583.1	PREDICTED: thymidine kinase, cytosolic-like	-3.96614	0.000635554	9.3	114	9.15997	8	106	7.73852	8.9	130	8.7846	2.8	53	2.88343	2.5	34	2.58116	1.2	16	1.22834	1209	385	990	e-107	195/232 (84%)
comp91903_c0_seq1	NP_001003890.3	serine/threonine-protein kinase PLK1	-3.97729	0.0306586	3.3	64	3.25338	10.3	216	9.97634	5.4	124	5.3011	1.3	37	1.27351	1.6	33	1.58495	1.8	38	1.84564	1911	1020	2637	0	497/585 (84%)
comp99195_c0_seq2	XP_003201259.1	PREDICTED: targeting protein for Xklp2-B-like	-3.99669	0.0174474	4.6	111	4.51548	3.7	98	3.62218	4.3	124	4.24221	1.3	49	1.34965	0.8	22	0.845573	1	25	0.971696	2388	794	2050	0	440/726 (60%)
comp99546_c0_seq2	NP_991153.2	centromere protein M	-4.02048	0.0100526	5	90	4.91453	4.5	88	4.36601	5.2	112	5.14336	1.2	32	1.18313	1.4	28	1.44459	1	20	1.04347	1779	175	443	1.00E-43	88/137 (64%)
comp87470_c0_seq2	NP_998551.1	CDC45-related protein	-4.0444	0.0249572	4.3	94	4.20034	3.3	78	3.16675	3.5	93	3.49485	0.8	26	0.786635	0.7	17	0.717715	1.2	28	1.19543	2174	980	2533	0	484/572 (84%)
comp73204_c0_seq1	NP_957271.1	sigma non-opioid intracellular receptor 1	-4.07206	1.4176e-05	13.8	161	13.553	15.3	195	14.9144	12.3	171	12.1058	3.2	57	3.24884	3.1	40	3.18139	3.7	47	3.78022	1154	382	981	e-106	177/201 (88%)
comp94928_c0_seq1	NP_001116769.1	charged multivesicular body protein 2b	-4.07281	0.00917847	5.4	96	5.326	4.7	91	4.58705	4.8	101	4.71238	1.2	33	1.23962	1.2	24	1.25802	1.2	23	1.21918	1751	80.9	198	3.00E-15	44/55 (80%)
comp97154_c0_seq2	NP_001073665.1	condensin complex subunit 2	-4.09325	0.0136173	3.3	76	3.28715	4.9	122	4.79434	5.1	139	5.05603	1	34	0.995701	1.3	33	1.34855	0.9	21	0.86783	2246	979	2532	0	511/693 (73%)
comp87500_c1_seq1	XP_003125076.3	PREDICTED: actin, gamma-enteric smooth muscle-like, partial	-4.10869	0.000634263	185.4	1020	182.145	372.8	2235	362.624	219	1441	216.406	53.5	448	54.1675	60	360	60.7388	72.5	432	73.7072	544	362	928	4.00E-98	181/181 (100%)
comp100059_c0_seq2	XP_001920847.3	PREDICTED: IQ motif containing GTPase activating protein 1	-4.11365	0.0010413	7.4	470	7.24265	7.8	539	7.54659	8.2	628	8.13857	1.7	168	1.75288	2	137	1.99465	1.9	130	1.91404	6304	1601	4146	0	835/1593 (52%)
comp112410_c0_seq1	NP_001002158.1	reticulocalbin-3 precursor	-4.14541	1.05205e-09	26.4	371	25.947	27.3	418	26.5615	26.8	450	26.4676	7	149	7.05576	5.5	85	5.61667	6.6	101	6.74907	1389	504	1297	e-143	227/297 (76%)
comp103144_c0_seq1	NP_956506.1	parvalbumin isoform 1b	-4.16674	0.0104166	689.3	5473	677.285	369.1	3193	359.011	260.5	2473	257.371	97.6	1179	98.7879	147	1273	148.841	66.9	575	67.9866	785	186	471	2.00E-47	92/103 (89%)
comp66426_c0_seq1	XP_690466.2	PREDICTED: peptidase inhibitor R3HDML	-4.17681	0.0417879	3.8	49	3.69283	2	28	1.91727	3.1	49	3.10562	0.4	7	0.357195	0.8	12	0.854458	0.9	13	0.936085	1289	341	874	8.00E-94	156/245 (63%)
comp79259_c0_seq1	NP_998479.1	NEDD8-conjugating enzyme UBE2F	-4.17726	0.0466442	2.9	32	2.87037	2.6	31	2.52646	3	39	2.94199	1	17	1.03248	0.5	6	0.508493	0.5	6	0.514218	1083	315	808	3.00E-86	152/169 (89%)
comp97467_c0_seq3	NP_001012366.1	kelch repeat-containing protein	-4.1987	0.0360327	3.8	75	3.68901	2.5	54	2.41326	3.1	74	3.06104	1	31	1.03241	0.4	9	0.418252	0.8	17	0.798926	1975	806	2083	0	392/535 (73%)
comp76712_c0_seq1	NP_997731.1	aurora kinase B	-4.21507	3.60924e-06	16.7	295	16.432	14.9	287	14.5249	14.2	299	14.0065	2.8	75	2.82862	4.4	85	4.47337	3.5	67	3.56577	1744	533	1372	e-151	265/320 (82%)
comp101997_c0_seq1	XP_001499411.2	PREDICTED: nuclear mitotic apparatus protein 1	-4.22406	0.00884334	5.2	209	5.08977	4.9	214	4.73509	4.5	218	4.46475	1.2	74	1.22019	1.1	50	1.15045	1.1	50	1.1634	3989	367	941	3e-098	372/1393 (26%)
comp140187_c0_seq1	NP_942113.1	tubulin, beta 5	-4.23061	0.000957485	7.4	25	7.29309	7.9	29	7.68656	7.9	32	7.85074	1.6	8	1.58018	2.2	8	2.205	1.6	6	1.67237	333	189	480	4.00E-49	89/89 (100%)
comp82613_c0_seq1	ABA54960.1	CC chemokine SCYA113	-4.29912	5.64393e-09	112.2	973	110.293	82	774	79.7147	128.5	1332	126.978	24.1	318	24.4065	22.9	217	23.2403	26.9	252	27.2926	857	177	448	6.00E-42	86/95 (90%)
comp54452_c0_seq1	NP_001232534.1	putative fungal metazoan origin like protein variant 2	-4.32386	0.0280304	1.6	12	1.61458	5.2	41	5.01216	3.3	29	3.28145	0.5	6	0.546605	1	8	1.01699	0.8	6	0.771328	722	110	274	6e-022	47/70 (67%)
comp98347_c3_seq8	XP_691680.5	PREDICTED: putative GTP-binding protein 6	-4.33589	0.00930244	5.7	119	5.64735	3.8	86	3.70816	4.6	114	4.5498	1.2	37	1.1889	1.1	25	1.12095	0.9	20	0.906853	2047	247	630	3.00E-65	122/149 (81%)
comp91824_c0_seq4	NP_001155974.1	condensin complex subunit 1	-4.37869	0.00164026	6.3	333	6.22095	6.8	391	6.63669	7.4	468	7.35271	2.3	185	2.34007	0.9	50	0.882529	1.4	81	1.44579	5200	1983	5137	0	1040/1387 (74%)
comp76388_c0_seq1	NP_001020354.1	slow skeletal ventricular myosin alkali light chain 3	-4.40012	0.000332386	26	380	25.5819	47.9	762	46.6087	27.6	482	27.2889	4.1	92	4.19354	11.2	178	11.3218	7.4	117	7.52566	1443	271	693	9.00E-73	128/159 (80%)
comp94460_c1_seq1	NP_001019593.1	tubulin beta-2A chain	-4.42559	1.13061e-05	13.3	152	13.0787	15.2	189	14.7756	11.1	152	10.999	2.6	46	2.67993	2.6	32	2.60147	3.6	44	3.61729	1129	609	1570	e-174	297/341 (87%)
comp95286_c0_seq2	NP_571445.2	acetyl-CoA acetyltransferase, cytosolic	-4.45191	9.26952e-05	10.6	247	10.4098	9.4	239	9.15177	11.2	312	11.0583	2	72	2.05457	2.3	59	2.34933	2.6	65	2.61738	2305	669	1726	0	332/391 (84%)
Contig1711	XP_001344701.3	PREDICTED: interferon-induced very large GTPase 1-like	-4.47645	0.000314667	9.9	64	9.76014	7.8	55	7.62082	8.7	67	8.59291	2.4	24	2.47817	1.7	12	1.72904	1.7	12	1.7485	637	90.1	222	1.00E-18	37/80 (46%)
comp99281_c0_seq2	NP_001038419.1	kinesin family member C1-like	-4.49245	3.55652e-05	13.5	325	13.2766	11.1	292	10.838	10.1	291	9.99738	2.6	95	2.62767	2.8	74	2.85616	2.2	58	2.26382	2378	798	2060	0	418/618 (67%)
comp54926_c0_seq1	NP_999949.2	actin, alpha skeletal muscle	-4.49832	0.00020554	124.9	312	122.708	250.9	683	244.063	160.3	479	158.432	34.2	130	34.6183	34.9	95	35.3012	48.1	130	48.8508	247	171	433	1.00E-43	82/82 (100%)
comp71567_c0_seq1	XP_002666141.2	PREDICTED: LOW QUALITY PROTEIN: myosin heavy chain, fast skeletal	-4.49895	0.01544	3.5	13	3.47898	5	20	4.86297	3.4	15	3.3759	0.9	5	0.905989	0.7	3	0.758538	1	4	1.02277	363	70.1	170	3.00E-13	31/34 (91%)
comp92519_c0_seq1	NP_942116.1	dnaJ homolog subfamily B member 11 precursor	-4.532	1.56245e-06	14.7	313	14.4653	16.1	374	15.7043	15.7	400	15.5465	2.3	74	2.31557	3	70	3.05652	4.8	111	4.90134	2102	575	1481	e-164	290/360 (80%)
Contig3995	XP_001345641.1	PREDICTED: endonuclease domain-containing 1 protein-like	-4.56822	0.00571655	4.7	81	4.66706	5.1	95	4.9733	5.5	113	5.47552	1	25	0.975309	1.6	29	1.57871	0.7	13	0.715666	1686	181	459	9e-043	104/247 (42%)
comp94580_c0_seq2	NP_001002107.1	probable 7,8-dihydro-8-oxoguanine triphosphatase NUDT15	-4.59668	0.017804	2.7	37	2.60647	4.4	67	4.28834	4.1	69	4.0878	0.5	10	0.476975	0.9	14	0.931808	1	15	1.00961	1379	243	619	3.00E-64	113/156 (72%)
comp53863_c0_seq1	NP_956394.1	HIG1 domain family member 1A	-4.63689	1.06038e-14	131.6	1972	129.35	96.6	1576	93.9246	131.3	2352	129.744	29.4	671	29.8007	26.2	428	26.5247	20.7	335	20.9949	1481	145	365	1.00E-34	70/92 (76%)
comp94948_c0_seq1	NP_996771.2	maternal embryonic leucine zipper kinase	-4.64172	0.0146526	4.1	99	4.02901	4	106	3.91951	3.7	106	3.62792	0.9	33	0.909329	0.7	18	0.692122	0.9	23	0.894335	2387	984	2543	0	501/674 (74%)
comp98274_c0_seq2	XP_002666634.2	PREDICTED: inner centromere protein A	-4.66935	0.00656159	9.8	323	9.59556	3.4	123	3.31998	7.7	305	7.62003	2	102	2.05169	1	37	1.03852	1.4	49	1.39083	3270	455	1171	e-128	275/497 (55%)
comp100829_c0_seq4	NP_998314.1	peptidyl-prolyl cis-trans isomerase FKBP5	-4.76861	0.0341475	2.4	70	2.32322	3.1	99	2.98532	7.1	252	7.03368	0.8	36	0.808983	0.5	16	0.501718	1.3	41	1.30013	2927	679	1753	0	335/453 (73%)
comp94382_c0_seq2	NP_001139166.1	nucleolar and spindle-associated protein 1	-4.80411	4.7008e-06	13.9	209	13.6905	13.6	223	13.2722	13	234	12.8908	2.2	51	2.26198	3.1	51	3.1564	3	48	3.00417	1483	430	1105	e-120	250/467 (53%)
comp91982_c0_seq2	AAT52135.1	CC chemokine SCYA101	-4.83581	0.000102806	12.5	87	12.2486	7.2	55	7.03545	9.3	78	9.23529	2.2	23	2.19249	1.8	14	1.86227	1.9	14	1.88323	690	99.8	247	8e-019	47/95 (49%)
comp98296_c0_seq2	NP_001003640.1	serine/threonine-protein kinase 6	-4.87771	0.0125599	3.8	64	3.77946	3.6	65	3.48759	4.5	89	4.42007	0.9	23	0.919648	0.6	10	0.557952	0.9	16	0.902774	1645	593	1528	e-169	305/405 (75%)
comp96862_c0_seq1	NP_001082069.1	putative transmembrane protein TA-2	-4.90634	0.000756882	13.6	424	13.3514	6.1	209	5.97956	13.2	492	13.0291	2.5	118	2.51586	2.3	77	2.29086	1.8	60	1.80518	3085	889	2297	0	453/854 (53%)
comp87500_c0_seq1	NP_997785.1	actin, aortic smooth muscle	-4.94935	9.06591e-06	133.6	546	131.289	232.3	1034	225.901	146.9	718	145.194	29.4	183	29.794	32.3	144	32.7148	40.2	178	40.8944	404	58.5	140	1.00E-09	25/25 (100%)
comp33476_c0_seq1	XP_003459542.1	PREDICTED: myosin-6-like	-5.02909	0.00942521	49.6	164	48.7205	164.3	592	159.791	108.7	430	107.43	15.5	78	15.6894	19.1	69	19.3671	28.5	102	28.9519	327	207	527	6.00E-52	103/108 (95%)
comp56866_c0_seq2	NP_001019611.1	kinetochore protein Spc24	-5.04056	5.88068e-05	9.6	71	9.4742	11.1	89	10.7904	9.5	84	9.42655	1.4	16	1.4456	2.4	19	2.39544	2.1	17	2.16742	728	275	703	2.00E-74	137/202 (67%)
comp82681_c0_seq3	NP_001082992.1	Fanconi anemia-associated protein of 24 kDa	-5.10942	0.0153843	4.4	50	4.31751	3.9	48	3.76588	2.6	36	2.6143	0.6	11	0.643132	1	12	0.979019	0.5	6	0.495021	1125	301	772	4.00E-82	154/212 (72%)
comp82849_c0_seq5	ACN11269.1	Probable ATP-dependent RNA helicase DDX5	-5.2105	1.31227e-14	31.4	330	30.8542	43.8	501	42.5599	40.8	513	40.3373	7.8	125	7.91324	6.6	76	6.71368	7.5	85	7.59326	1039	237	604	7.00E-60	128/217 (58%)
comp93336_c0_seq9	NP_001036183.1	PDZ and LIM domain protein 3	-5.25751	0.0250161	1.7	25	1.66115	5.8	93	5.61454	3.2	57	3.18517	0.8	18	0.809813	0.4	6	0.376675	0.8	13	0.825317	1462	202	513	7.00E-52	94/110 (85%)
comp34204_c0_seq1	NP_001096096.2	slow myosin heavy chain 2	-5.28872	0.00136247	110.8	907	108.912	286.6	2555	278.754	208.4	2039	205.908	27.4	341	27.7246	33.5	299	33.9223	51.8	459	52.661	809	496	1277	e-138	245/269 (91%)
comp95181_c0_seq1	NP_956791.1	mannose-1-phosphate guanyltransferase alpha-B	-5.29222	0.00205789	5.6	112	5.45643	5.3	116	5.13465	6.3	152	6.22764	1.3	39	1.28647	1.4	30	1.38089	0.5	12	0.558574	1994	742	1916	0	357/422 (84%)
comp92754_c0_seq3	NP_001017726.1	zinc finger protein 367	-5.3217	0.0102133	3.9	118	3.80451	3.4	112	3.28093	4.6	166	4.50105	1	48	1.04786	0.7	24	0.731096	0.5	17	0.52369	3013	490	1262	e-138	244/317 (76%)
comp91599_c0_seq3	NP_001034925.1	probable fructose-2,6-bisphosphatase TIGAR A	-5.34756	0.00850385	3.7	58	3.62571	6.1	104	5.90691	2.7	50	2.6286	0.6	15	0.634892	1.1	19	1.12219	0.6	11	0.657002	1554	330	847	1.00E-90	164/255 (64%)
comp104307_c0_seq1	XP_003453197.1	PREDICTED: myosin-7-like	-5.49191	0.00962413	42.9	185	42.1869	146.3	687	142.34	93.9	484	92.8198	12.8	84	12.9697	16.2	76	16.3744	21.7	101	22.0058	426	167	423	6.00E-40	77/85 (90%)
comp93102_c0_seq1	NP_998430.1	cytoskeleton-associated protein 4	-5.50454	2.60365e-08	17.9	310	17.6315	18.2	342	17.6733	18.7	387	18.5109	3	79	3.04228	3.5	66	3.54665	3.3	62	3.36921	1708	199	507	4.00E-51	139/410 (33%)
comp75649_c0_seq1	NP_001077296.1	collagen alpha-1(X) chain precursor	-5.51527	8.79224e-14	441.9	11144	434.245	310.6	8534	302.14	420.3	12673	415.3	60.7	2329	61.4479	55.7	1533	56.4394	92.9	2537	94.4546	2493	258	659	1.00E-68	119/149 (79%)
comp102382_c0_seq3	NP_001129995.1	slow myosin heavy chain 3	-5.63309	0.000123864	206	1338	202.459	447	3162	434.716	332.5	2582	328.569	43.3	428	43.8499	45.7	324	46.3204	83.1	584	84.4311	642	327	839	3.00E-90	170/175 (97%)
comp71252_c0_seq1	NP_571221.2	cytochrome P450 26A1	-5.65466	3.03536e-06	12.1	281	11.9359	10.8	273	10.536	15	416	14.8605	2	71	2.04198	2.1	54	2.16716	2.5	63	2.55681	2287	823	2125	0	398/460 (86%)
comp33559_c0_seq1	XP_683515.5	PREDICTED: collagen alpha-1(X) chain	-5.72961	6.78163e-12	259.8	4933	255.307	177.2	3665	172.341	253.3	5749	250.226	33.9	979	34.3066	32.3	669	32.7133	52.4	1077	53.257	1877	491	1264	e-139	257/504 (50%)
comp87348_c0_seq1	XP_682959.5	PREDICTED: microfibril-associated glycoprotein 4-like	-5.73643	6.09068e-298	992.6	11576	975.315	953.5	12115	927.411	1011.9	14111	999.847	161.1	2857	162.982	194.1	2469	196.542	152.4	1924	154.882	1153	266	679	3.00E-71	125/220 (56%)
Contig576	NP_001025367.1	diacylglycerol O-acyltransferase 2	-5.78313	0.00345556	4.8	77	4.74324	5.3	92	5.14914	4.6	88	4.55886	0.7	17	0.70905	0.6	10	0.582011	1.2	20	1.17713	1577	451	1159	e-127	212/310 (68%)
comp103486_c0_seq1	CBN81809.1	Myosin heavy chain 1	-5.8849	0.000644293	124.1	506	121.972	309.4	1374	300.926	241.3	1176	238.4	28.9	179	29.2151	27.7	123	28.0132	56.2	248	57.1178	403	182	462	2.00E-44	97/117 (82%)
Contig1974	XP_003201117.1	PREDICTED: ribosome-binding protein 1	-5.89211	0.000782435	7.3	241	7.14207	6.6	238	6.40835	5.3	210	5.23378	1.6	82	1.64537	0.7	27	0.755992	0.9	31	0.877764	3278	598	1542	e-171	355/753 (47%)
comp99077_c0_seq3	NP_001013472.1	UPF0488 protein C8orf33 homolog	-5.97618	0.0465547	3.5	42	3.44017	2.2	29	2.1582	1	15	1.03326	0.5	10	0.554594	0.2	3	0.232166	0.4	5	0.3913	1186	174	441	1.00E-43	89/138 (64%)
comp98057_c0_seq1	XP_003442515.1	PREDICTED: transmembrane protease serine 9-like	-6.00163	0.000259008	28.4	651	27.9085	17.1	427	16.6321	38.6	1057	38.1083	5.1	179	5.1958	4.5	112	4.5365	4.2	105	4.30085	2266	542	1396	e-151	274/511 (53%)
comp87134_c0_seq1	XP_002667379.2	PREDICTED: myosin heavy chain, fast skeletal muscle	-6.04802	0.0133305	83.4	280	81.9286	108.2	396	105.277	26.6	107	26.33	7.6	39	7.72656	21.6	79	21.8399	6.3	23	6.43005	332	194	493	1.00E-50	97/110 (88%)
comp96219_c0_seq6	XP_687779.4	PREDICTED: actin-binding protein anillin	-6.12162	0.0275298	3.3	29	3.29109	2.8	26	2.68088	2	21	2.00424	0.5	7	0.537878	0.3	3	0.32167	0.5	5	0.542152	856	241	614	6.00E-64	115/162 (70%)
comp73063_c0_seq1	XP_003199893.1	PREDICTED: ES1 protein homolog, mitochondrial isoform 1	-6.19336	1.68204e-06	96.7	904	95.0413	53.7	547	52.2509	94.9	1060	93.7214	13.3	189	13.4539	13.2	135	13.4099	12.5	126	12.6568	924	369	946	e-102	172/222 (77%)
comp95608_c0_seq5	NP_001073461.1	collagen alpha-2(XI) chain precursor	-6.33604	0.0120882	4.1	256	4.07085	2.8	186	2.68733	3.4	252	3.37004	0.6	52	0.559877	0.6	40	0.600969	0.4	27	0.410222	6109	627	1616	e-179	372/848 (43%)
comp75157_c0_seq1	NP_631919.1	lysozyme-like protein 2 precursor	-6.35361	7.63809e-05	32.8	240	32.2024	57.3	457	55.7129	30.7	269	30.3542	5.1	57	5.1784	6.3	50	6.33861	7.3	58	7.43557	724	115	287	4.00E-26	51/125 (40%)
comp90058_c0_seq2	XP_683024.3	PREDICTED: cAMP-responsive element modulator	-6.47341	2.86e-05	11.6	100	11.3619	6.4	60	6.19389	10.3	106	10.1285	2.1	27	2.0771	1.3	12	1.28818	0.9	8	0.868458	855	120	301	1.00E-27	59/93 (63%)
comp88777_c3_seq1	XP_001337856.1	PREDICTED: tripartite motif-containing protein 47 isoform 1	-6.47742	0.0431957	0.9	2	0.91215	2.6	6	2.48628	3.1	8	3.06842	0.6	2	0.617604	0	0	0	0.4	1	0.435758	213	51.6	122	1.00E-07	24/40 (60%)
comp98990_c0_seq1	NP_001107063.1	kinesin-like protein KIF22	-6.50258	0.0432139	2.9	63	2.80351	1.7	42	1.69814	2	53	1.98348	0.3	10	0.301305	0.5	11	0.462489	0.2	5	0.212589	2183	946	2444	0	496/643 (77%)
comp86128_c0_seq1	XP_699102.2	PREDICTED: EMILIN-3	-6.70693	0.00213893	5.5	178	5.37174	5.1	181	4.9629	4.4	172	4.36528	0.6	29	0.592566	0.6	20	0.570258	1	34	0.980354	3219	886	2290	0	502/1006 (49%)
comp417635_c0_seq1	ZP_01462836.1	tena/thi-4 family	-6.79346	0.0476173	1.8	15	1.79453	2.1	19	2.06527	2.3	23	2.31407	0.1	1	0.0810035	0.4	4	0.452133	0.4	4	0.457224	812	70.9	172	6e-010	46/198 (23%)
comp89282_c0_seq2	XP_697274.2	PREDICTED: cytoskeleton-associated protein 2	-6.80732	1.10663e-05	10.2	198	10.0651	10.3	216	9.97634	10	231	9.87543	2.1	62	2.13398	0.6	12	0.576346	1.7	35	1.69993	1911	182	462	7.00E-46	129/351 (36%)
comp55930_c0_seq1	XP_001336460.1	PREDICTED: wu:fc03a11	-6.89031	0.000157606	7.9	54	7.78305	6.2	46	6.02388	8.3	68	8.2424	1.2	12	1.17107	1.1	8	1.08941	0.9	7	0.963969	674	270	690	7.00E-73	132/170 (77%)
comp112912_c0_seq1	NP_001117782.1	toxin-1 precursor	-6.89211	2.90901e-10	21.9	94	21.486	21.4	100	20.7677	19.1	98	18.8383	3.1	20	3.09529	1.9	9	1.94364	3.9	18	3.93105	425	102	254	3e-020	40/60 (66%)
comp93149_c1_seq1	NP_001018589.1	prolyl endopeptidase	-6.93809	0.0119182	3.4	8	3.37892	3.6	9	3.45377	2.9	8	2.84163	0.6	2	0.571955	0	0	0	0.8	2	0.807099	230	126	317	1.00E-27	59/70 (84%)
comp102349_c0_seq1	NP_001002513.2	neutral amino acid transporter A	-7.05435	0.000877397	6.5	134	6.3592	5.5	124	5.34666	5.2	129	5.14845	0.7	21	0.674778	0.9	20	0.896757	0.8	18	0.816168	2047	678	1750	0	373/538 (69%)
comp98720_c0_seq3	XP_003200725.1	PREDICTED: proprotein convertase subtilisin/kexin type 9	-7.44386	0.0341232	2.1	58	2.07527	2	61	1.98307	2.7	88	2.648	0.2	8	0.193812	0.3	10	0.338059	0.4	12	0.410238	2715	792	2046	0	406/648 (62%)
comp84469_c0_seq1	NP_957181.1	hedgehog acyltransferase-like, a	-7.45142	4.49581e-06	15.1	325	14.8783	13.3	310	12.8942	7.9	202	7.77698	1	33	1.02289	2.2	51	2.20591	1.6	37	1.61838	2122	927	2397	0	434/502 (86%)
comp92273_c0_seq4	NP_956528.1	protein regulator of cytokinesis 1	-7.87341	0.00440654	5.2	121	5.0929	2.6	66	2.52398	4.2	116	4.10608	0.6	22	0.62697	0.5	12	0.477208	0.4	9	0.361936	2308	924	2388	0	448/601 (74%)
comp100193_c2_seq7	XP_002821792.1	PREDICTED: protein FAM111A-like isoform 1	-7.98656	0.0357072	2.5	37	2.44014	2.1	34	2.0373	1.9	33	1.83027	0.2	5	0.223268	0.1	1	0.0623103	0.5	8	0.504095	1473	86.7	213	3e-014	87/319 (27%)
comp96892_c0_seq3	NP_942110.1	stearoyl-CoA desaturase 5	-8.21517	6.2014e-05	7	90	6.85722	10.1	142	9.83007	6.3	97	6.21536	0.8	16	0.82541	0.7	10	0.719867	1.3	18	1.31035	1275	488	1256	e-138	221/306 (72%)
comp95836_c1_seq6	XP_002662615.2	PREDICTED: integral membrane protein GPR180-like	-9.10348	0.0217116	3	50	2.98537	2.5	44	2.38695	1.9	38	1.9081	0.2	6	0.242562	0.3	6	0.338475	0.3	6	0.342286	1627	497	1279	e-140	237/363 (65%)
comp88793_c0_seq1	NP_001038687.1	peptidoglycan recognition protein 6	-9.12525	4.28112e-06	9.4	148	9.2697	8.7	149	8.47916	11.5	215	11.3248	0.5	12	0.508896	1.6	27	1.59777	1.1	18	1.07717	1551	353	907	1.00E-97	194/465 (41%)
comp102843_c2_seq1	NP_001017679.2	stAR-related lipid transfer protein 4	-9.74688	0.00215774	4.7	33	4.57311	4	31	3.90321	4.2	36	4.19555	0.5	5	0.46915	0.1	1	0.130932	0.7	5	0.662029	701	263	672	9.00E-71	119/196 (60%)
comp58475_c0_seq1	NP_001129726.1	chemokine (C-C motif) ligand 20-like precursor	-11.4547	0.00172655	4.1	28	3.98831	2.8	21	2.71777	5.9	49	5.86971	0.6	6	0.578664	0.4	3	0.403738	0.1	1	0.136094	682	108	271	3.00E-24	49/99 (49%)
comp93125_c0_seq1	NP_001106973.1	nitric oxide synthase 2b, inducible	-17.2156	4.24057e-50	88	3272	86.4441	84.7	3430	82.3339	91.6	4075	90.5397	5.6	319	5.70633	4	163	4.06871	5.5	223	5.62906	3677	1493	3866	0	716/1059 (67%)
comp82687_c0_seq2	XP_003445994.1	PREDICTED: probable alpha-ketoglutarate-dependent hypophosphite	-21.9244	1.08034e-05	49.7	712	48.8809	23.3	364	22.7051	49.5	847	48.9026	2.4	53	2.46365	1.9	30	1.94593	1.2	18	1.1807	1415	380	976	e-103	181/268 (67%)
comp55693_c0_seq1	NP_001071075.1	immunoresponsive gene 1, like	-53.6576	0.00132253	5.4	104	5.25922	2	42	1.92975	3.5	82	3.48732	0.1	3	0.10272	0.1	2	0.0955576	0	0	0	1921	750	1937	0	378/498 (75%)
comp662834_c0_seq1	XP_001332579.2	PREDICTED: GTPase IMAP family member 8	-1.79769e+308	0.040198	1.2	20	1.22502	1.1	19	1.05737	1.9	36	1.8544	0	0	0	0	0	0	0	0	0	1586	340	873	1.00E-93	188/361 (52%)
